# Supplementary material for: Isolation and transcriptional characterization of mouse perivascular astrocytes
Source: PLoS One. 2020 Oct 8;15(10):e0240035. doi: 10.1371/journal.pone.0240035 (PMC7544046; doi:10.1371/journal.pone.0240035)
Supplement: S11 Table — (XLSX) [file pone.0240035.s017.xlsx]

## Sheet: RG_vs_DsRed.all_gene
Gene	logFC	PValue	FDR	Non-PA.1	Non-PA.2	Non-PA.3	Non-PA.4	PA.1	PA.2	PA.3	PA.4
Sp9	-2.65587	0.000556351	0.00933962	3.83721	3.83884	3.62003	4.22128	2.74192	2.81459	-0.25334	-0.449527
6530403H02Rik	-2.59781	0.0101531	0.0661641	3.38586	3.20131	2.43185	3.19688	2.65924	2.48423	-1.03877	-2.82135
Alas2	-2.54051	3.85548e-05	0.00129255	3.65905	2.69616	4.1523	3.04213	1.08758	2.26165	0.451292	-0.105912
Dlx6os1	-2.41999	0.00691339	0.0531601	3.37147	3.3733	4.49843	4.79017	2.83903	2.7981	-0.470831	1.07781
Dlx1	-2.3288	0.000176977	0.00406332	4.11288	4.4684	4.13193	4.53842	3.66122	2.76452	0.451292	1.16486
Dcx	-2.23076	0.00149572	0.0192078	4.53066	4.6725	4.69179	5.41514	4.10566	3.62231	0.626082	2.02863
Gm2830	-2.18216	0.00106495	0.0150913	3.93833	3.64356	4.00323	3.67188	3.51606	2.46345	0.252367	0.330492
Hba-a2	-2.17835	1.79795e-05	0.000709502	7.32184	5.44465	6.82073	6.2687	5.68638	4.76093	3.38764	3.3484
Hs3st2	-2.1154	0.00236271	0.0262229	3.75088	3.55103	3.57042	3.67188	3.35465	2.54481	-0.470831	0.604092
Kcnk12	-2.09213	0.0375319	0.134135	3.10185	2.85939	3.24321	2.77357	3.87781	1.21141	-2.37156	0.540401
Klk6	-2.02091	7.39686e-10	3.61902e-07	3.04857	3.30883	2.5796	3.45384	0.955218	1.10812	1.09111	1.28632
Insm1	-2.01999	0.00250064	0.0274322	2.99324	3.75145	2.74972	2.88402	3.08057	2.02697	-1.03877	0.330492
Fkbp1b	-2.00298	0.000246813	0.0051849	3.37147	2.93456	2.59952	3.9797	2.32564	2.05501	0.0215591	0.473768
Crybb1	-2.00211	0.00446295	0.0402871	2.99324	2.52834	5.08354	3.8062	2.32564	2.16203	1.1685	0.779854
Hhex	-1.97622	0.00165014	0.0204068	2.89602	2.63736	4.1724	3.54312	1.85424	2.08252	0.179458	1.16486
Mir124a-1hg	-1.9391	0.00011037	0.00287039	3.38586	2.63736	4.30571	4.23326	2.87611	1.16069	1.24195	1.66045
Neurl3	-1.92746	0.0128879	0.0756567	2.18208	2.60705	5.74662	4.3144	2.96485	1.05357	1.87051	1.66045
Runx2	-1.91415	0.000107167	0.00280633	3.35693	2.30101	2.69521	3.25677	2.54875	1.10812	-0.470831	0.779854
Dlx2	-1.89602	0.000253188	0.00528949	3.28195	4.41689	2.81933	4.20313	3.112	2.16203	0.830397	1.20649
Islr2	-1.87868	0.00587911	0.0478283	4.47789	4.51405	4.56073	4.96909	4.66221	3.4535	1.09111	1.90764
Rgs1	-1.87754	0.00132354	0.0177399	4.31444	3.22147	6.40141	4.64535	3.35465	2.65885	2.5576	2.41344
Dpysl5	-1.86387	0.000468762	0.00835166	3.87851	4.15401	3.95765	4.58589	3.28742	3.20085	1.0508	1.59925
Kif5a	-1.846	0.00513905	0.0437821	14.1798	13.2334	13.605	14.0436	13.874	12.6274	10.5849	10.5822
Cd24a	-1.83734	0.000895942	0.0134155	3.38586	3.77891	3.79438	4.74489	2.93001	2.84703	0.877254	1.74764
Wnt3	-1.83415	0.0959773	0.239364	3.04857	3.51883	2.43185	1.35787	0.558868	-1.66286	1.2057	3.09492
Hbb-bs	-1.82806	0.00904543	0.0618912	4.72433	4.10603	6.57245	6.00624	4.11345	4.09037	2.83188	3.06127
Kcnt2	-1.82415	0.00561724	0.0466666	6.30464	4.92379	5.41681	6.19255	5.69678	4.76942	2.04482	3.0384
Rims1	-1.81182	0.00493889	0.0427172	10.6256	9.75978	10.0709	10.569	10.2743	9.23214	7.03514	7.2308
Rapgef4	-1.81132	0.00672433	0.0522365	11.1576	10.3175	10.9232	11.3959	10.8413	9.86504	7.82777	8.00826
Col15a1	-1.80443	0.0114642	0.0707716	2.30835	2.9223	4.78173	4.04229	2.78155	1.60197	0.966636	1.66045
Nlrp5-ps	-1.79226	0.0421781	0.143445	3.18651	2.59164	2.3867	4.26276	3.39353	2.37723	-1.98886	1.28632
Vwa5b2	-1.79096	0.0103038	0.0668939	4.84384	4.48516	4.43885	4.80228	4.89682	3.85545	1.34556	1.32464
Cd84	-1.7784	0.00180325	0.0218485	3.53538	3.00602	5.7309	4.76565	2.83903	2.39927	2.163	2.49969
Tchh	-1.7736	0.00331587	0.0332318	3.64715	2.78008	3.73257	3.24499	3.12746	1.60197	-0.25334	1.59925
Syt2	-1.77335	0.132313	0.293756	2.55756	1.14457	2.59952	2.92889	3.2169	1.74654	-1.22418	-1.56314
A230006K03Rik	-1.76578	0.00417982	0.0388102	6.6122	6.08897	5.84379	6.54693	6.57969	5.25974	2.7835	3.44722
Gm15772	-1.75969	0.00392638	0.0373417	3.62305	2.59164	3.11065	3.22114	2.29858	2.73015	0.511939	0.0847548
Hbb-bt	-1.75716	0.0109018	0.0690244	2.87577	2.51207	4.68715	3.19688	2.21421	2.18759	0.511939	1.12199
Ccdc148	-1.75021	0.00154059	0.0195848	5.45851	4.88325	5.11156	5.66321	5.15246	4.01385	2.4686	2.48285
Gm44643	-1.74848	0.00305323	0.0314597	4.29169	4.1006	2.83622	3.74896	4.10566	3.11021	0.321768	0.403908
Gm8292	-1.74379	2.42405e-05	0.000894457	5.29272	4.11144	4.29964	4.5952	4.13655	3.34411	1.7498	2.09664
Kif5c	-1.74093	0.00381936	0.0365996	11.571	10.839	11.1993	11.5462	11.1653	10.2904	8.29035	8.44346
Efcab5	-1.73652	0.000469574	0.00835166	3.32741	3.29938	3.52946	4.09574	2.82012	2.28552	0.781966	1.46847
Slc2a5	-1.73576	0.0181987	0.0895362	3.45575	3.28987	5.68269	4.90316	3.35465	2.96996	1.6722	2.2833
Rbm24	-1.73555	0.00726413	0.0548551	2.77	2.84647	3.01004	3.04213	3.04845	1.60197	-0.25334	0.473768
Klhdc8a	-1.73339	0.00775326	0.0568762	3.25084	3.35517	2.3867	2.86875	3.31469	2.28552	-1.22418	0.473768
Rasgef1c	-1.7298	0.00475574	0.0417608	4.32941	3.99334	3.96534	4.02173	4.30918	3.08323	0.781966	1.24696
Cd180	-1.72787	0.0042324	0.0389799	2.04369	2.90994	4.13193	3.79007	1.37347	1.71174	0.102668	2.54907
Fam46c	-1.72052	0.00151999	0.0193879	3.81611	3.55898	5.82063	4.64086	3.31469	2.3321	2.163	3.02683
Ptprc	-1.71504	0.000831456	0.0127009	4.45759	4.21056	6.68629	5.42038	3.46829	3.62231	3.19764	3.5397
