# Supplementary material for: Isolation and transcriptional characterization of mouse perivascular astrocytes
Source: PLoS One. 2020 Oct 8;15(10):e0240035. doi: 10.1371/journal.pone.0240035 (PMC7544046; doi:10.1371/journal.pone.0240035)
Supplement: S12 Table — (XLSX) [file pone.0240035.s018.xlsx]

## Sheet: RG_vs_DsRed.all_gene
Gene	logFC	PValue	FDR	S05.DsRed.7202	S09.DsRed.7284	S13.DsRed.7371	S17.DsRed.7404	S06.DsRedGFP.7202	S10.DsRedGFP.7284	S14.DsRedGFP.7371	S18.DsRedGFP.7404
Alpk1	2.46293	1.52139e-17	1.72906e-13	2.00691	2.99435	3.91853	2.89913	3.94915	5.14048	6.61456	5.8508
Fam228a	2.61769	1.95095e-14	1.10863e-10	-0.14239	0.151817	2.61917	1.44282	2.09345	3.0277	4.81731	4.37532
Zfp783	2.21232	1.10145e-13	4.17265e-10	2.00691	2.7936	3.08261	2.806	3.94915	4.49017	5.62257	5.39311
Sema4a	2.18818	2.39632e-13	6.80855e-10	4.43007	4.4684	4.23105	4.40717	5.88819	6.54824	6.91817	6.90542
A330023F24Rik	2.22308	4.77817e-13	1.08608e-09	3.89873	3.91507	4.74643	4.04908	5.27205	6.14546	7.35626	6.67088
Serpinh1	2.02445	3.24056e-12	5.43168e-09	4.33684	4.77151	3.90258	4.26276	5.8065	6.57512	6.59542	6.38502
Fzd2	2.16932	3.34551e-12	5.43168e-09	5.41706	5.41214	4.71937	4.39656	6.94839	7.26812	7.47335	6.9266
Lcat	1.6938	7.55593e-12	1.07341e-08	4.71866	5.37439	5.17932	4.89565	6.0772	6.94842	7.11245	6.79035
Oaf	1.96423	1.78497e-11	2.25402e-08	5.07904	4.8545	4.42217	4.63184	6.32864	7.00612	6.89416	6.59552
Lfng	2.03239	2.47764e-11	2.81584e-08	5.90576	5.6162	5.42241	4.93283	7.24799	7.50319	7.89691	7.34646
Itga7	2.12049	3.20821e-11	3.31467e-08	3.44204	3.01759	3.21765	3.36956	4.74472	4.97421	5.90713	5.84587
Entpd2	1.98636	5.39056e-11	5.10531e-08	3.57361	3.48588	3.08261	2.85332	4.78428	5.50309	5.31955	5.29037
P4ha2	2.66788	7.31066e-11	6.3912e-08	1.30019	1.88706	1.99375	1.40097	3.14276	3.90251	5.64981	4.39346
Sema4b	1.92637	8.56048e-11	6.94927e-08	5.47206	5.64446	5.1526	5.12503	6.83995	7.29922	7.64775	7.30574
Ppp1r3d	1.6232	1.11465e-10	8.4453e-08	3.57361	3.96374	4.03284	2.65395	5.00121	5.38654	5.6515	4.67503
CAAA01194877.2	2.37847	1.72684e-10	1.2266e-07	1.1052	1.30427	3.30518	2.26817	2.29858	4.22606	5.55031	5.13733
Fam20a	2.10901	2.3728e-10	1.58629e-07	5.17747	5.1483	5.30598	4.87669	6.3988	7.26662	8.11145	7.14038
Reg2	2.6234	2.65107e-10	1.67385e-07	0.283727	1.69863	1.69358	1.12064	2.83903	3.30961	4.32862	4.68611
Als2cl	2.31793	3.50345e-10	2.09562e-07	3.25084	4.03948	3.82854	3.4942	4.70405	5.82147	6.74503	6.56484
C030005K06Rik	2.94236	5.03751e-10	2.86256e-07	1.03388	2.37485	1.36154	0.48251	3.0646	4.38363	4.98713	4.48511
Alpl	1.61394	6.64277e-10	3.48971e-07	3.44204	3.93351	3.45486	3.65417	4.7397	5.55556	5.5485	5.06845
Prelp	1.73444	6.75527e-10	3.48971e-07	5.24614	6.58331	4.80766	4.97266	6.56273	8.17697	7.1511	6.65687
Klk6	-2.02091	7.39686e-10	3.61902e-07	3.04857	3.30883	2.5796	3.45384	0.955218	1.10812	1.09111	1.28632
Gm38381	2.18241	7.79249e-10	3.61902e-07	0.795934	1.51488	2.31621	1.31344	2.37829	3.27426	4.57946	4.23148
Agt	1.541	7.96089e-10	3.61902e-07	4.82284	4.21559	3.85364	4.01481	6.15092	5.63202	5.88294	5.39985
Gm14391	1.81541	1.02698e-09	4.48911e-07	3.49612	4.63167	4.7686	3.93641	4.75968	6.06328	6.82862	6.40974
Gm24119	1.77734	1.27747e-09	5.21052e-07	2.11454	2.076	2.43185	1.17131	3.72359	4.13046	3.98257	2.99154
Micall2	2.32426	1.28372e-09	5.21052e-07	1.1052	1.8093	1.10699	1.35787	3.09637	3.29792	4.06077	4.1051
D130040H23Rik	1.95139	1.43919e-09	5.64014e-07	2.55756	3.04046	4.01069	3.0007	3.61809	5.31587	5.84661	5.52853
Gjb2	2.04597	2.42543e-09	9.18833e-07	1.47193	2.00801	1.65602	2.12127	3.51606	4.3444	4.12527	3.36687
Gm37606	1.87506	2.77899e-09	1.00857e-06	0.879685	1.98462	2.63856	2.22084	2.21421	4.31572	4.65199	3.82675
Per3	1.88041	2.8398e-09	1.00857e-06	4.80688	5.0016	4.84151	5.09254	5.89498	6.72882	7.37423	7.24148
Ciart	1.88051	3.39219e-09	1.16825e-06	2.04369	0.813874	1.3141	2.3584	3.49237	3.14975	3.2341	4.11607
D030055H07Rik	2.41439	3.54884e-09	1.18625e-06	1.76408	1.98462	1.21426	0.956989	3.12746	4.29822	3.66637	4.37532
Lama5	2.03671	4.80125e-09	1.52804e-06	3.71713	3.69491	3.12447	3.15972	5.02204	5.2925	5.41791	6.09618
Notch3	1.36322	4.84026e-09	1.52804e-06	4.2212	4.08419	3.75938	4.47932	5.41119	5.29544	5.28304	5.99141
Fam198a	2.13505	5.9679e-09	1.83311e-06	2.99324	3.24134	2.43185	2.40148	4.13655	5.22313	5.38181	4.80944
Cdr2	-1.48987	6.42527e-09	1.92166e-06	5.51198	5.50344	5.15933	5.12503	4.46942	4.09037	3.3549	3.43851
Ptchd2	1.51722	7.56301e-09	2.20394e-06	4.80688	5.35399	4.57086	4.45907	5.89724	6.65172	6.55546	6.14651
Slco1c1	2.26446	9.75776e-09	2.77242e-06	5.83671	5.96745	5.71957	5.66321	6.95491	8.32358	8.89044	8.04027
Adgre5	1.62757	1.21931e-08	3.37987e-06	2.2466	2.30101	2.40945	2.61787	3.51606	4.15658	4.25513	4.08292
Dok7	1.75821	1.34516e-08	3.63993e-06	3.61085	3.18087	3.3762	3.19688	4.63542	4.81523	5.33642	5.56899
Sod3	1.39355	1.39202e-08	3.67237e-06	4.65472	5.07543	4.50372	4.30875	5.76014	6.23092	6.06219	6.05547
Gdf10	2.02285	1.42177e-08	3.67237e-06	3.99576	4.05079	3.06839	3.76555	5.31657	6.03364	6.19181	5.45054
Slc38a3	1.79506	1.5459e-08	3.90425e-06	6.72689	7.12808	6.47065	6.68083	7.83301	8.77201	8.80574	8.76696
Tril	1.786	2.34723e-08	5.79545e-06	7.66204	7.65538	6.9042	7.1275	8.7732	9.37003	9.28462	9.06025
Tatdn3	1.65934	2.39671e-08	5.79545e-06	1.8075	2.807	3.02485	2.72352	3.1877	4.05609	4.85876	4.81282
Slc1a4	1.85977	2.48918e-08	5.89365e-06	6.19038	6.38763	5.68735	5.5166	7.21309	8.06335	8.09853	7.82953
Slc8b1	1.77817	2.58339e-08	5.99189e-06	3.10185	2.94672	2.96467	2.58087	4.11345	4.65498	4.9629	4.91994
Cyr61	2.11474	2.70838e-08	6.15615e-06	3.63515	4.20044	3.16514	3.26845	5.00121	5.93146	6.49478	5.32386
Slc27a1	1.82216	2.81678e-08	6.26047e-06	7.41426	7.27874	7.0996	7.36505	8.59178	8.88543	9.6048	9.36389
Vasn	1.87042	2.86445e-08	6.26047e-06	2.2466	1.91207	1.69358	2.22084	3.63982	3.83133	4.31166	3.7158
Gpr146	1.39728	3.07315e-08	6.57426e-06	4.8594	5.15356	4.63017	4.92916	5.9107	6.47748	6.50972	6.2559
Echdc2	1.62465	3.12371e-08	6.57426e-06	1.47193	2.14093	2.83622	2.63603	2.76188	3.48476	4.77153	4.43345
Plcd1	1.38659	3.44763e-08	7.12405e-06	3.95773	3.70926	4.00323	3.89178	4.9928	4.95945	5.49129	5.63908
Sh3pxd2b	1.59557	3.82959e-08	7.77203e-06	5.58553	5.42957	5.14922	4.82619	6.54413	6.86475	7.27438	6.67923
Fzd9	1.61828	4.02353e-08	8.02236e-06	3.08431	3.42635	2.43185	1.95769	4.20373	4.88719	4.42639	3.83341
Gcnt4	2.0365	6.16739e-08	1.20448e-05	4.12151	3.96374	3.293	3.52375	5.02617	5.92197	6.18251	5.87036
Ppp1r3g	1.71682	6.32294e-08	1.20448e-05	5.25793	4.90522	4.5658	3.59044	6.1753	6.38937	6.69768	5.91656
Dchs1	1.32977	6.3589e-08	1.20448e-05	5.54121	5.41214	4.85815	4.87287	6.43963	6.79683	6.44898	6.30942
Znrf3	1.55857	6.66569e-08	1.24189e-05	5.00637	5.40555	4.60082	4.7407	6.09697	6.63208	6.85007	6.40862
C030018K13Rik	1.89386	6.84438e-08	1.24338e-05	2.67942	2.88488	2.91783	2.82195	3.65056	4.57977	5.52662	5.03128
Mir3093	3.58791	6.89246e-08	1.24338e-05	0.612263	1.30427	-0.604477	-0.689859	2.59397	3.7306	4.29881	4.22136
Emx2os	2.23387	7.63275e-08	1.35541e-05	2.45208	1.66959	3.293	2.0143	3.27359	4.25052	5.77418	4.89787
Loxl3	1.61973	9.00404e-08	1.57432e-05	3.34224	2.99435	2.99507	2.75708	4.37543	4.38363	4.92437	4.84613
Col4a5	1.97058	9.22905e-08	1.58921e-05	1.84964	1.60968	2.67657	2.44332	2.63781	3.83941	4.98178	4.79246
Ephx1	1.2887	9.58246e-08	1.62544e-05	3.76196	3.77891	3.6394	3.97258	4.75471	5.21072	5.07518	5.24114
Gpr37l1	1.58436	1.00543e-07	1.6791e-05	8.09658	8.3318	7.57251	7.91165	9.29272	9.81634	9.70662	9.43758
Garem2	1.48972	1.01943e-07	1.6791e-05	5.59175	5.45533	4.94636	5.15367	6.51062	6.75363	6.87553	6.9574
Ica1	-1.54859	1.05152e-07	1.70722e-05	5.27349	3.7445	3.65852	4.59055	3.94043	2.58383	1.56179	2.99154
Cecr5	1.64948	1.10049e-07	1.76156e-05	3.65905	4.01082	4.16573	3.40174	4.76464	5.2293	6.004	5.81928
Sorcs2	1.44145	1.1407e-07	1.76539e-05	6.84098	6.74954	6.17781	6.0373	7.85349	8.09914	7.98244	7.63314
Btd	1.49675	1.15815e-07	1.76539e-05	2.45208	3.11776	3.19164	2.40148	3.58488	4.68221	4.529	4.30039
Adamts9	2.01724	1.16125e-07	1.76539e-05	2.9357	3.45217	2.85292	3.14712	4.39472	4.87151	6.06599	5.13194
Serhl	1.74739	1.18049e-07	1.76539e-05	2.47918	2.72468	3.15171	1.80561	3.71338	4.0699	5.02924	4.30519
Slc30a10	1.85811	1.21023e-07	1.76539e-05	4.55634	4.75432	4.15903	4.05584	5.36303	6.49806	6.61629	6.43513
AI464131	1.80619	1.2223e-07	1.76539e-05	7.01775	7.05346	6.41271	6.39132	8.04629	8.64832	8.9562	8.44455
Rnf215	1.41948	1.24246e-07	1.76539e-05	4.54996	5.04466	4.70565	4.28594	5.44243	6.25831	6.41861	6.12768
Zfp950	1.27526	1.24981e-07	1.76539e-05	2.95513	3.35517	4.60082	3.88421	4.2539	4.41101	5.81536	5.39536
Nynrin	1.58018	1.25563e-07	1.76539e-05	3.58613	4.02235	3.08261	3.34769	4.69889	5.15026	5.15578	5.33798
Paqr7	1.39615	1.25822e-07	1.76539e-05	6.09942	6.16248	5.93873	5.60219	7.07838	7.46058	7.44593	7.39791
Flt1	1.22034	1.2778e-07	1.771e-05	4.96383	4.9021	4.95799	5.21835	5.93946	6.37553	6.14949	6.44821
Gm26917	1.88357	1.34139e-07	1.82795e-05	12.4179	13.6332	13.43	12.5193	14.2438	15.0102	15.0457	15.2528
Rab34	1.52256	1.36616e-07	1.82795e-05	3.08431	3.14966	3.42167	3.54312	3.99201	4.53566	5.30677	5.38859
Spaca6	1.83627	1.37919e-07	1.82795e-05	3.10185	3.41764	4.13875	4.18475	3.94915	5.02826	6.34134	6.77746
Gm43238	1.97365	1.38323e-07	1.82795e-05	0.155183	1.78242	3.7505	2.88402	1.89094	3.73927	4.95746	5.74176
Slc12a4	1.43596	1.46967e-07	1.91986e-05	5.43793	5.32634	5.12537	4.68512	6.28966	6.64367	6.85007	6.52426
Loxl1	2.09407	1.57642e-07	2.03591e-05	1.62539	3.13911	0.929478	1.67123	3.40627	4.35007	4.03517	3.96052
Gm26843	2.79941	1.71587e-07	2.19111e-05	2.45208	2.87219	2.94923	2.2447	3.73372	5.04932	6.34759	6.50562
Boc	1.46083	1.77633e-07	2.24311e-05	4.47115	4.14876	3.86192	4.15988	5.41119	5.59906	5.96793	5.49742
Pomt1	1.34944	1.95623e-07	2.44314e-05	3.25084	3.96374	3.81156	3.6272	4.88322	4.85963	5.29603	5.00792
Pde9a	1.53627	1.99671e-07	2.46659e-05	2.95513	3.40007	3.41044	3.17222	4.19642	4.41643	5.39596	5.03128
Gm3764	2.70448	2.03806e-07	2.48474e-05	5.28506	5.63322	5.98869	5.74703	6.45043	7.89466	9.459	9.59722
Shtn1	-1.35364	2.05513e-07	2.48474e-05	6.54965	6.4391	6.14937	6.72178	5.64669	5.13063	4.2945	5.37496
Igdcc3	2.3902	2.09846e-07	2.51042e-05	0.612263	2.31983	0.65268	1.59904	3.61809	3.43227	3.9168	3.7654
Ccdc8	1.57079	2.2499e-07	2.66355e-05	4.20505	4.05641	3.24321	3.46404	5.13726	5.34455	5.457	5.30482
Mfsd2a	1.66295	2.34392e-07	2.74625e-05	5.4653	5.40114	5.35369	4.5576	6.47178	6.70025	7.79458	6.46009
Gm42863	1.63177	2.40873e-07	2.79339e-05	0.283727	1.48185	2.63856	2.0143	2.1246	2.69494	4.21008	3.87273
Btbd17	1.41653	2.57335e-07	2.95416e-05	5.92066	6.06687	5.39417	5.75328	6.85976	7.32896	7.3143	7.29432
Angptl4	1.73599	2.67269e-07	3.01748e-05	0.879685	1.37794	1.99375	1.44282	2.94753	2.5047	3.59808	3.52332
AI480526	1.72896	2.68161e-07	3.01748e-05	2.2778	2.31983	3.6394	3.35867	2.94753	4.33871	5.57184	5.4869
Fkbp10	1.72146	2.83415e-07	3.15785e-05	4.13008	3.64356	2.86942	3.17222	5.09463	4.97788	5.2765	5.34265
Vcl	1.89744	3.08125e-07	3.39985e-05	6.39636	6.45408	6.1375	5.71537	7.23467	8.23443	8.65989	8.12989
Pltp	1.25512	3.27027e-07	3.57372e-05	3.67086	4.21559	3.61024	4.69814	5.15623	5.72004	4.6179	5.71135
Nphp3	2.0588	3.31637e-07	3.58957e-05	3.45575	3.53502	3.06839	3.29154	4.19642	5.52581	5.81386	5.94912
Mki67	-1.47934	3.79163e-07	4.06527e-05	3.8683	5.93578	4.93856	5.28888	2.65924	3.74789	3.53373	4.20605
Kirrel2	1.59479	3.90744e-07	4.15029e-05	4.75792	4.45569	4.11126	4.61821	5.70711	6.22938	6.51714	5.8655
Hes5	1.75259	3.96778e-07	4.17535e-05	4.98289	4.82188	2.93361	4.11528	5.78229	6.40579	5.48374	6.18997
Plcd4	1.9105	4.10833e-07	4.28359e-05	5.48214	5.47435	5.43355	5.22136	6.37147	7.15606	8.25197	7.45299
Ptprb	1.30762	4.47636e-07	4.62489e-05	4.12151	4.38151	4.00323	5.18174	5.2859	6.00518	5.60701	6.0121
Klhdc7a	1.51795	4.98489e-07	5.1039e-05	5.73074	5.58153	5.24404	5.0287	6.55274	6.93811	7.37882	6.77746
Pm20d1	1.99536	5.46627e-07	5.5468e-05	1.57603	2.65229	1.05021	0.772372	2.47814	4.45377	3.66637	3.31071
Mfge8	1.56023	5.53818e-07	5.57003e-05	9.1371	9.187	8.55223	8.68984	10.1754	10.6524	10.6773	10.303
Relt	1.37563	5.58787e-07	5.57072e-05	2.45208	3.09609	2.71361	2.94354	4.15175	4.31572	4.17769	4.05471
Rgl3	1.45746	6.11531e-07	6.04352e-05	2.50578	2.9223	4.09029	2.92889	4.31594	4.15658	5.05494	4.75787
Dhtkd1	1.62716	6.33995e-07	6.21151e-05	2.33826	2.69616	3.01004	2.09526	3.2169	4.14358	4.94376	4.25151
Gm37310	2.20386	6.4103e-07	6.22676e-05	2.7026	3.21142	4.63983	3.19688	3.50427	5.2293	7.14812	6.56784
Scara3	1.78552	6.6077e-07	6.36411e-05	6.45214	6.28723	5.55076	6.06771	7.28982	8.16697	8.20108	7.8312
Pdlim4	1.18618	6.74207e-07	6.43896e-05	3.90873	3.81251	4.24376	3.69803	4.81325	5.12071	5.38991	5.06279
Fjx1	1.53169	6.8797e-07	6.51565e-05	7.17105	7.0005	6.1443	6.52761	8.02633	8.51271	8.2669	8.159
Mansc1	1.67431	7.716e-07	7.2473e-05	2.00691	1.41341	1.90047	1.67123	3.20237	3.78184	3.3466	3.27202
Firre	1.63758	8.3669e-07	7.79425e-05	4.29169	5.30289	5.88293	5.24816	5.21892	6.5095	7.89584	7.62597
Adora2b	2.02977	9.06015e-07	8.37143e-05	2.67942	2.49561	2.29193	1.2676	3.62899	4.45903	4.32017	4.42024
Hif3a	2.39855	9.30914e-07	8.45735e-05	4.20505	4.01659	4.38247	2.52352	5.17495	5.87555	7.59003	6.03105
Pcdhga9	1.61886	9.31673e-07	8.45735e-05	1.57603	1.8093	3.48731	1.89877	2.83903	3.61291	4.59356	4.14312
Tbc1d10a	1.26683	9.37638e-07	8.45735e-05	4.39492	4.35438	4.79475	4.17857	5.18607	5.68008	5.99871	5.90712
Vcam1	1.4223	9.63326e-07	8.62063e-05	5.55082	5.67584	5.44736	5.30031	6.22824	7.16252	7.25511	6.99501
Grin2c	1.89518	9.87104e-07	8.7644e-05	7.57049	7.2317	7.15955	7.09833	8.42819	8.90843	9.82815	9.45293
Ephb4	1.82312	1.00069e-06	8.81614e-05	3.15324	3.40888	2.36358	2.78988	4.30238	4.58458	5.07015	5.03706
Spsb4	1.54081	1.02698e-06	8.97813e-05	2.14871	1.83569	2.2421	2.42255	4.09783	3.67747	3.24307	3.7514
Pamr1	1.83355	1.08656e-06	9.42653e-05	3.83721	3.52695	2.71361	3.54312	4.59707	5.41927	5.51741	5.39311
Slc7a10	1.97932	1.19482e-06	0.000102872	6.57028	6.86133	6.24576	6.47816	7.59727	8.36337	9.2685	8.84832
Txndc5	1.10887	1.22242e-06	0.000104458	5.25008	5.33099	5.10112	5.04577	6.23718	6.61805	6.33086	5.96891
Tmem198b	1.29949	1.25702e-06	0.000105915	3.71713	3.93961	3.51904	3.77377	4.55194	5.2446	5.30463	5.01965
Celsr1	1.6272	1.25812e-06	0.000105915	5.42056	5.48689	4.09029	4.71104	6.19561	6.86376	6.51714	6.63703
5031434O11Rik	1.68768	1.27342e-06	0.000106415	1.30019	1.7271	1.86798	1.70602	2.70118	2.76452	4.0909	3.66444
Atp13a5	1.9526	1.29426e-06	0.000107267	2.2466	1.69863	3.7505	2.65395	3.112	4.28644	5.26773	5.39536
Per2	1.57661	1.30249e-06	0.000107267	4.81754	4.55035	4.65894	4.14727	5.49105	5.95024	6.78321	6.22458
Cd38	1.75103	1.36999e-06	0.000111554	2.00691	2.18264	1.36154	2.0143	2.99887	3.76496	3.9664	3.77234
Jag1	1.28658	1.37418e-06	0.000111554	3.06655	3.61337	3.0967	3.5717	4.20373	4.56033	4.54359	5.1587
Mmp14	1.40164	1.39131e-06	0.000112143	5.14399	5.1483	4.5909	4.8843	5.90847	6.45002	6.66717	6.3413
Lef1	1.46694	1.40261e-06	0.000112258	2.74788	2.87219	2.73177	3.46404	3.5623	4.67771	4.59356	4.78217
Lmcd1	1.27215	1.42528e-06	0.000112842	3.79469	3.76525	2.85292	3.25677	4.64082	5.05627	4.30311	4.73671
Rfx4	1.47814	1.43945e-06	0.000112842	5.60719	5.09468	5.10809	4.93283	6.29137	6.70247	7.23107	6.41307
Cyp4f15	1.7845	1.44659e-06	0.000112842	5.16917	4.95723	4.77299	5.02181	5.88592	6.76853	7.48852	6.88953
Tm7sf2	1.50074	1.45216e-06	0.000112842	2.58277	2.83343	2.85292	2.98662	3.48038	4.3444	4.98713	4.37532
Hrh1	1.834	1.45955e-06	0.000112842	3.57361	3.8647	2.55939	3.7406	4.71944	5.2537	5.63625	5.50994
Mir99ahg	1.54216	1.47211e-06	0.000113044	4.29169	4.4768	5.2185	4.8805	4.86027	6.56419	6.853	6.70033
Gm4117	1.79703	1.5227e-06	0.000116144	0.612263	1.78242	3.0967	1.56154	1.92672	3.38886	4.4537	4.33834
Ggnbp1	2.12202	1.60492e-06	0.000120609	1.41692	0.645092	3.05402	1.95769	2.02905	3.34411	5.10747	4.81954
Oplah	1.37069	1.61231e-06	0.000120609	5.83408	5.65376	5.4252	5.63866	6.62533	6.98987	7.40204	7.01199
F3	2.02856	1.61308e-06	0.000120609	6.97316	7.12072	6.3713	6.28892	7.77222	8.97462	9.36477	8.72191
Glis3	1.37093	1.68022e-06	0.000124808	4.34423	4.31741	4.19221	4.47429	5.18607	5.69129	6.26851	5.6542
Irak2	1.11689	1.69803e-06	0.000125312	5.51198	5.34713	5.9111	5.3616	6.41779	6.54083	7.22542	6.40751
Slc25a35	1.76707	1.73126e-06	0.00012694	2.11454	2.60705	2.2421	2.67166	2.96485	4.22606	4.92158	4.48933
Tnc	1.90239	1.79507e-06	0.000129301	3.06655	3.64356	2.88574	3.02845	4.00881	4.95573	5.57717	5.64287
Lrig1	1.25868	1.7986e-06	0.000129301	6.11678	6.0821	5.82063	5.86908	6.96462	7.18886	7.46762	7.29733
Cox10	1.36711	1.80495e-06	0.000129301	4.11288	4.19535	3.96534	3.59044	4.81325	5.43002	5.65318	5.4088
Pcdhb14	1.65492	1.82004e-06	0.000129301	2.42445	3.07409	1.80073	2.0418	3.50427	4.21988	4.0909	4.11607
Kcnn2	1.60163	1.82034e-06	0.000129301	6.14032	6.16509	5.93873	5.5433	6.93198	7.70858	8.36905	7.17945
Kcnn3	1.47845	1.98545e-06	0.000138994	5.95485	5.87027	5.07645	5.32009	6.63617	7.32464	7.187	6.97407
Sirt4	1.41735	1.99093e-06	0.000138994	0.879685	1.8616	2.55939	1.92853	2.32564	3.17553	3.81217	3.53153
Pdgfrb	1.76486	1.99348e-06	0.000138994	5.27736	5.21012	4.86228	4.92916	5.8768	6.94468	7.13913	7.32299
Slc35d1	1.19766	2.06746e-06	0.000143272	3.96733	4.43858	3.94991	4.00087	4.98008	5.36149	5.60179	5.19276
Slc29a2	1.3654	2.0815e-06	0.000143296	2.14871	2.807	2.81933	2.33637	3.2169	3.91786	4.31592	4.06039
Thbs4	1.50823	2.10979e-06	0.000143296	1.84964	2.31983	1.57783	1.83734	3.112	3.47442	3.10224	3.85974
Htra1	1.65233	2.11277e-06	0.000143296	8.96024	8.96311	8.59937	8.33898	9.83692	10.4328	10.9366	10.259
Notch1	1.48543	2.11824e-06	0.000143296	7.14061	7.48558	7.04979	6.82528	8.1331	8.57668	8.83922	8.89383
Fgfr3	1.6204	2.15921e-06	0.000145068	8.60292	8.22261	8.11356	7.93062	9.38264	9.79701	10.2952	9.86068
Lama3	2.47703	2.1744e-06	0.000145068	3.98635	4.1006	3.77698	3.68937	4.65689	6.40443	7.03191	7.20278
Fzd1	1.79743	2.18273e-06	0.000145068	4.6125	4.52219	3.94991	2.82195	5.29277	6.0736	6.40369	5.2952
Zfp467	1.06949	2.22197e-06	0.000146818	4.85423	4.67615	4.64463	4.72806	5.71991	5.71345	5.74289	5.99439
Frem2	2.11315	2.25108e-06	0.000147882	4.41612	4.34063	3.293	3.38037	5.14108	6.16971	6.44801	6.06681
RP23-356D13.9	1.12496	2.27045e-06	0.000148297	3.38586	3.44361	4.51949	3.72372	4.34268	4.72648	5.57717	4.90421
Slitrk2	1.93912	2.28436e-06	0.000148353	5.92806	5.6009	5.16268	5.18483	6.54701	7.60035	7.96831	7.45354
Cers1	1.3528	2.43591e-06	0.000157296	4.87479	4.63543	3.79438	4.69814	5.87909	6.01056	5.89152	5.64287
Gpc6	1.58376	2.45223e-06	0.000157455	4.82812	4.50174	4.23105	4.28594	5.41435	5.99254	6.36208	6.37364
Acat3	1.73215	2.48147e-06	0.000158124	2.2147	2.60705	2.2421	2.58087	3.1877	4.05609	4.95746	4.30519
Rnf24	1.17631	2.49047e-06	0.000158124	4.38779	4.50174	4.29354	4.20313	5.08279	5.81534	5.50441	5.66544
Slc7a5	1.04469	2.51183e-06	0.000158594	5.06569	5.23015	5.36246	5.15681	6.05311	6.36717	6.29787	6.26946
Fam184b	1.45935	2.56513e-06	0.000161064	3.50933	3.25118	3.13816	3.88421	4.12889	4.96315	5.07518	5.39761
Ephb3	1.45715	2.63498e-06	0.000164541	4.56269	4.54636	3.56028	4.46923	5.30981	5.80506	5.79873	6.05119
Nadsyn1	1.44737	2.66692e-06	0.000165626	1.62539	2.03103	2.10943	2.14681	2.59397	3.6954	3.84789	3.43851
Gm266	1.96959	2.69725e-06	0.000166599	2.11454	2.42785	1.83475	2.06878	2.99887	3.90251	4.60752	4.70801
2020-03-03	2.16465	2.83783e-06	0.000174335	-0.74977	1.7271	0.403498	0.219085	2.65924	2.76452	2.58609	2.37744
Idua	1.23941	2.97237e-06	0.000181618	3.04857	3.40888	4.39962	3.7406	3.99201	4.71334	5.37366	5.44185
Rhbdf1	1.53929	3.10513e-06	0.000188716	3.57361	3.85183	3.83696	3.29154	4.42005	4.97788	5.64474	5.64287
Cklf	1.46207	3.16298e-06	0.000191209	0.510842	1.34157	2.69521	1.40097	1.65528	2.677	4.1683	3.11692
Nr1d1	1.3648	3.20706e-06	0.000192848	6.27014	6.17287	5.55331	6.41385	7.17081	7.41937	7.62305	7.66336
Trmu	1.54917	3.28538e-06	0.000196518	1.96917	1.69863	2.73177	2.48398	2.63781	3.64094	4.34121	4.31474
Lrtm2	1.25474	3.37087e-06	0.000200008	4.40202	4.23555	3.70524	4.47429	5.11417	5.43269	5.48563	5.79048
Ece1	1.14359	3.39294e-06	0.000200008	5.92313	5.9034	5.71044	5.73655	6.69573	7.10752	7.07463	6.96273
Gja1	1.63562	3.39654e-06	0.000200008	9.37191	9.40009	8.82899	8.829	10.1437	11.1234	11.1331	10.5587
Por	1.2203	3.42893e-06	0.000200875	6.23479	6.40646	6.10476	5.7657	7.1118	7.39901	7.53035	7.34879
B3glct	1.22017	3.51225e-06	0.000204701	3.37147	3.59804	3.60039	3.0007	4.21824	4.80288	4.87328	4.52679
Miip	1.58804	3.54842e-06	0.000205738	2.14871	1.96084	3.02485	2.74039	2.74192	3.94059	4.97102	4.42024
Nid2	1.32368	3.56624e-06	0.000205738	2.18208	2.28194	3.17845	3.28004	3.30112	4.05609	4.22375	4.595
Pomgnt2	1.26792	3.58976e-06	0.000205871	2.65586	3.04046	2.78494	2.14681	3.63982	4.22606	4.21921	3.57191
Bcat2	1.62894	3.60478e-06	0.000205871	2.87577	3.01759	3.44389	2.806	3.77358	4.15009	5.84955	4.81954
Ampd2	1.28817	3.65225e-06	0.000207539	4.72998	4.49347	4.66368	4.66758	5.43624	5.56046	6.46249	6.22837
Leng8	1.82227	3.82084e-06	0.000216039	5.72226	6.27884	6.96113	6.39266	6.59645	7.61984	9.34212	9.06997
Eva1a	1.69244	3.84958e-06	0.000216587	5.5021	4.69068	4.63983	4.54804	6.02036	6.57875	7.06201	6.43732
Phkg1	1.86686	4.04171e-06	0.000225063	5.06569	5.01032	5.07645	4.99041	5.59202	6.87462	7.59966	7.46108
Gm12258	1.37901	4.0476e-06	0.000225063	2.18208	2.83343	3.19164	2.2447	3.4561	3.6954	4.73701	4.03751
Ttc23	1.56856	4.05966e-06	0.000225063	1.8075	2.99435	2.81933	2.50388	3.23128	3.75645	4.88192	4.46381
Plbd2	1.18795	4.08237e-06	0.000225224	5.23027	5.34713	4.88275	4.76977	5.98896	6.30868	6.41067	6.26578
Slc46a1	1.1911	4.12635e-06	0.00022655	3.11919	3.62098	3.05402	2.91409	4.11345	4.70893	4.43816	4.18538
Vegfa	2.13163	4.15824e-06	0.000227204	6.93207	6.87412	6.96593	6.66102	7.72027	8.62571	9.94677	9.61762
Tulp3	1.55352	4.32382e-06	0.000235121	4.72433	4.55035	4.52471	4.06926	5.39532	5.77797	6.68457	6.19902
Id3	1.66083	4.34632e-06	0.000235218	3.31241	3.65842	2.29193	3.40174	4.17426	4.95201	4.92994	5.25112
Atp13a4	2.27689	4.47874e-06	0.000241236	5.00171	4.70864	4.61557	4.34783	5.59758	6.8428	7.91105	7.30394
Fzd4	1.33847	4.52925e-06	0.000242806	4.34423	4.13819	4.14554	3.86124	4.92363	5.81943	5.9043	5.1587
Adgrg1	1.16165	4.7449e-06	0.000253173	7.12782	7.48193	7.37643	6.96287	8.21679	8.52561	8.69178	8.16
Erbb2	1.70099	4.76844e-06	0.00025324	2.14871	3.09609	1.45198	2.91409	4.00881	4.14358	4.14934	4.15911
Rhpn1	1.56917	4.80482e-06	0.000253985	1.1052	2.24304	1.90047	2.0143	3.25962	3.09678	3.56983	3.61892
Sypl2	1.48007	4.94406e-06	0.000260135	1.47193	2.42785	1.3141	1.73999	2.65924	3.57468	3.33825	3.24231
Vwa1	1.36168	5.08158e-06	0.000266139	4.13861	4.31272	3.46576	3.66305	4.94996	5.26575	5.33432	5.46562
Tctn3	1.26471	5.20928e-06	0.000271576	2.2147	2.11961	2.73177	2.54289	3.25962	3.60345	3.95553	3.79299
Kctd6	1.21492	5.28788e-06	0.00027382	3.32741	3.06297	3.42167	3.36956	4.24684	4.39465	4.96832	4.39795
Slc2a1	1.17142	5.30051e-06	0.00027382	5.93786	6.48358	6.19592	5.98869	6.8884	7.3679	7.52852	7.50345
Tmem200c	1.32116	5.36331e-06	0.000275075	3.61085	3.12847	3.12447	3.26845	4.30238	4.61786	4.46908	4.98717
Gm38372	1.28433	5.37321e-06	0.000275075	1.17317	2.47897	3.34113	2.3584	2.1246	3.70428	4.73065	3.79299
Bmp7	1.47853	5.46594e-06	0.000278567	4.11288	4.4768	3.25582	3.25677	4.82752	5.62268	5.14864	5.40656
Bcar3	1.12788	5.58496e-06	0.000283362	5.17747	4.83174	5.25036	4.8103	5.81608	6.24468	6.49665	6.00917
Slc39a14	1.60297	5.76526e-06	0.00029121	3.37147	3.43501	3.51904	2.31399	4.37543	4.48503	5.33432	4.85924
Gm26890	1.57608	5.83117e-06	0.000293236	0.283727	1.48185	2.3867	1.73999	2.24289	2.64045	3.5264	3.79299
Top2a	-1.63814	6.1966e-06	0.000310239	2.87577	5.35627	4.1724	4.81827	2.09345	2.78141	2.77114	3.12779
Bhlhe40	1.17151	6.49608e-06	0.000323807	6.08185	6.11344	5.47189	6.12668	6.94839	7.09744	7.10448	7.32948
Tlr3	1.49285	6.63701e-06	0.000329387	5.16083	4.9899	5.2846	4.95831	5.62235	7.02574	6.9514	6.71663
Lamb2	1.06516	6.72915e-06	0.000332508	5.58241	5.80499	5.66625	5.36432	6.53546	6.63904	6.82936	6.67088
Shroom4	1.47362	6.79164e-06	0.000334143	2.7026	2.22319	2.69521	2.75708	3.4314	4.3215	4.11554	4.33365
Frem1	2.00376	6.99804e-06	0.000342814	1.67311	2.60705	1.69358	1.67123	2.87611	3.7306	4.17769	4.79928
Rgs5	1.10317	7.16456e-06	0.000349464	5.55401	4.80528	5.30901	5.68081	6.2619	6.09402	6.33191	7.06458
Abcb9	1.25388	7.36238e-06	0.000357579	4.47789	4.64292	3.87014	4.29168	5.53229	5.44863	5.81536	5.50578
Amigo2	1.40414	7.47511e-06	0.000361509	2.81324	2.3384	2.61917	2.44332	3.78337	3.49503	4.68529	3.81334
Tmem25	1.23219	7.57112e-06	0.000364601	2.55756	2.3384	2.10943	2.82195	3.76372	3.77343	3.3214	3.85974
Aifm2	1.26804	7.86425e-06	0.000377119	2.7026	3.01759	3.01004	3.19688	4.21101	3.90251	4.6179	4.25151
Zfp521	1.24127	7.93083e-06	0.000378085	4.98762	4.91763	4.52471	4.40187	5.67327	5.88339	6.17432	6.05547
Zfpm2	1.17542	7.95092e-06	0.000378085	4.26078	3.69491	3.87832	4.43853	4.86489	5.08716	5.35101	5.64666
Gpam	1.43152	8.08211e-06	0.000382721	7.36607	7.37353	6.81967	6.86814	8.03455	8.74267	8.8131	8.55166
Grhl1	2.28429	8.34618e-06	0.000393586	3.08431	1.96084	2.88574	2.22084	3.55088	4.3444	5.66658	5.51823
Ppox	1.34408	8.6598e-06	0.00040657	2.89602	3.12847	4.04015	3.51397	3.4438	4.4432	5.73337	5.23612
Adra1a	1.40523	8.69306e-06	0.00040657	3.85801	3.65842	3.05402	3.24499	4.76464	4.61316	5.20253	4.84941
Wnt7a	1.53187	8.81702e-06	0.000410678	4.80688	4.79186	3.76821	4.29739	5.34661	6.15359	5.99606	6.26701
Olfml2a	1.67844	8.90012e-06	0.00041162	3.57361	3.27065	2.55939	2.26817	4.12889	4.95573	4.97372	4.27126
Ehd2	1.51521	8.90968e-06	0.00041162	1.84964	2.28194	1.53709	2.22084	3.23128	3.68647	3.80612	3.19138
Ccdc141	1.47756	9.06095e-06	0.000414206	5.30413	5.19746	5.19578	5.23631	5.79445	6.6402	7.15705	7.2124
Dag1	1.30857	9.07354e-06	0.000414206	7.01428	7.13872	6.39572	6.61028	7.74491	8.33792	8.2338	8.07299
Cep85l	1.47971	9.07499e-06	0.000414206	4.99703	5.49519	5.16268	4.79422	5.84208	6.39486	7.19164	6.92893
Cachd1	1.26937	9.25049e-06	0.000420385	5.23027	5.15093	4.77737	4.74906	5.83032	6.33893	6.64195	6.16115
Smpd2	1.35052	9.28435e-06	0.000420385	3.45575	3.90264	3.31726	3.71521	4.2539	4.85565	5.27868	5.37496
Slco1a4	1.46612	9.35275e-06	0.000421802	2.2147	2.69616	2.67657	3.88421	3.65056	4.99245	3.81818	4.85597
Fstl1	1.2073	9.46944e-06	0.00042435	4.2212	4.48099	4.28741	4.00087	4.89682	5.45391	5.86561	5.58091
Ldlr	1.70694	9.48392e-06	0.00042435	5.67908	5.65191	4.93072	4.67638	6.34856	6.97252	7.45946	6.96576
Lmf2	1.03852	9.55216e-06	0.000425727	4.28402	4.92379	4.4608	4.50424	5.26158	5.65739	5.67821	5.72216
Slc13a3	1.03923	9.66653e-06	0.000429141	4.04194	4.61272	3.99573	4.28594	5.17867	5.66196	5.21399	5.03128
C4b	1.49708	9.81295e-06	0.000433946	4.15551	4.26982	2.78494	4.17237	5.00121	5.68681	5.32167	5.39536
Cgnl1	1.09699	1.01216e-05	0.000445859	3.8683	3.55898	4.01069	4.16614	4.88322	5.04233	4.86749	5.18757
Pld2	1.34035	1.04585e-05	0.000458923	5.64658	5.31935	5.37696	5.20928	6.17901	6.60388	7.21804	6.89033
Gm21816	1.60266	1.052e-05	0.000459843	-0.14239	1.012	2.51812	0.956989	1.08758	2.65885	3.63944	3.18097
Rapgef3	1.8989	1.05718e-05	0.00046034	6.51733	6.31329	6.32867	5.70465	7.26993	7.71848	8.9992	8.44808
Abcc9	1.69054	1.065e-05	0.00046118	1.52492	1.41341	3.90258	2.61787	2.80097	3.38886	4.75907	5.20565
Gli2	2.09866	1.06723e-05	0.00046118	4.51765	4.43858	3.58047	3.78195	5.1971	6.0736	6.85958	6.53655
Ucp3	1.41627	1.08056e-05	0.000465175	2.95513	2.42785	2.5796	3.52375	3.69274	3.9995	4.65199	4.76486
Nudt7	1.50946	1.10864e-05	0.00047418	1.03388	2.076	1.93224	1.06812	2.61605	2.96996	3.40373	3.12779
Dnah7b	1.98888	1.10983e-05	0.00047418	1.84964	2.57608	3.16514	1.95769	2.68036	4.00669	5.50441	5.21078
Slc30a6	1.37042	1.17217e-05	0.000498942	1.76408	2.18264	2.05275	2.48398	3.30112	3.48476	3.81818	3.32968
Nrarp	1.09163	1.2298e-05	0.000521519	5.75866	5.88929	5.04047	5.68952	6.49282	7.07107	6.5032	6.67367
Prrx1	1.48488	1.28569e-05	0.000543191	3.79469	3.98747	3.62003	4.10228	4.36894	5.43803	5.98407	5.61802
9430041J12Rik	2.35374	1.32354e-05	0.000557112	2.30835	1.48185	1.16162	2.22084	3.23128	3.83941	5.24558	4.27616
Cfap100	2.06614	1.37484e-05	0.00057491	1.52492	2.16194	2.91783	1.40097	2.21421	3.70428	5.55572	4.61446
Mro	1.37999	1.37594e-05	0.00057491	3.99576	4.17999	3.56028	3.87659	4.81325	5.11073	5.75549	5.4462
Slc22a4	2.02051	1.39142e-05	0.000579248	2.5319	2.20306	1.53709	0.898036	3.31469	3.71311	4.33283	3.84004
2810459M11Rik	1.04064	1.39809e-05	0.000579901	4.14708	4.71931	3.76821	4.47429	5.09463	5.63434	5.18401	5.35659
Zfp28	1.2777	1.41687e-05	0.000585552	2.18208	2.28194	2.55939	2.42255	2.99887	3.57468	3.84789	4.049
Lgr6	1.39145	1.52149e-05	0.000626512	3.31241	1.48185	3.3762	3.76555	4.09783	2.78141	5.52846	5.03706
Gm36638	1.37897	1.53199e-05	0.000627913	-0.317887	1.41341	2.65769	1.73999	1.37347	2.62183	3.87123	3.19138
Fads3	1.1648	1.53594e-05	0.000627913	2.7026	3.00602	3.45486	2.68915	3.85012	4.21367	4.3244	4.1051
Plpp3	1.39749	1.54254e-05	0.000628351	9.71142	9.82514	9.13443	9.27598	10.4413	11.1739	11.0656	10.8503
A930004J17Rik	1.45314	1.55638e-05	0.000631724	1.03388	1.26597	2.93361	2.58087	1.92672	3.44293	4.29881	3.82675
Gjb6	1.50669	1.57411e-05	0.000636645	6.74095	6.55381	6.53026	6.13946	7.28982	8.19204	8.779	7.70843
Ikbip	1.07064	1.58412e-05	0.000638421	3.81611	3.99334	3.79438	3.5717	4.56903	5.00329	5.07769	4.78561
Rn18s-rs5	1.76431	1.65668e-05	0.000665307	5.8156	5.88298	4.51426	4.93283	6.46875	7.28523	6.67631	7.76395
Nek8	1.6736	1.68942e-05	0.000676064	1.96917	2.63736	1.61746	1.06812	2.91226	3.72188	3.95006	3.35766
Foxred2	1.32345	1.73098e-05	0.000690265	3.68256	4.01659	3.21765	3.28004	4.5462	4.90656	5.26112	4.76833
Hmgcr	1.24309	1.75843e-05	0.00069876	6.92099	7.01645	6.57623	6.45278	7.55288	8.29998	8.27211	7.8056
Hps1	1.19168	1.7783e-05	0.000704195	3.04857	3.10697	3.85364	3.53347	3.93165	3.98499	5.14386	5.20051
Hba-a2	-2.17835	1.79795e-05	0.000709502	7.32184	5.44465	6.82073	6.2687	5.68638	4.76093	3.38764	3.3484
Dhcr7	1.36203	1.80988e-05	0.00071174	5.05222	5.76779	4.85401	4.58589	5.78717	6.63208	6.75761	6.52426
Nr2e1	1.00669	1.81963e-05	0.000713106	5.11404	5.42088	4.68248	5.18483	5.96335	6.4341	6.03662	5.99141
Crtc3	1.03809	1.84264e-05	0.000719643	5.05672	5.16661	5.14584	4.87669	5.65205	6.27032	6.43241	6.02815
Frmpd1	1.49795	1.86046e-05	0.000721871	5.30791	5.4848	4.67311	4.69381	6.08514	6.5057	7.14033	6.43075
Fbln1	1.09228	1.86105e-05	0.000721871	3.65905	3.98157	3.79438	3.59044	4.32937	5.07351	5.05239	4.90737
Slc3a2	1.1032	2.05987e-05	0.000796275	6.81462	6.73121	6.74895	6.55649	7.58822	8.04643	8.0597	7.56576
Bcan	1.54092	2.07812e-05	0.000798978	9.45915	9.26704	8.84499	8.93978	10.1935	10.4999	11.0738	10.9013
Cldn5	1.29267	2.08093e-05	0.000798978	1.71931	2.28194	2.08137	3.41231	3.34145	3.81502	3.32985	4.19057
Gpr19	1.67033	2.10426e-05	0.000805214	3.41423	2.63736	2.71361	2.48398	3.7931	4.68221	4.72105	4.62984
Gm28268	1.39608	2.15201e-05	0.000820724	0.510842	1.48185	3.26832	2.29126	1.65528	3.05573	4.17769	4.13236
Col4a1	0.943689	2.2529e-05	0.000853729	4.67244	4.98696	5.35954	5.14101	5.61139	5.75251	6.33191	6.23215
Ahnak	1.04669	2.25357e-05	0.000853729	5.40651	5.38559	5.01843	5.53848	6.11453	6.41664	6.49665	6.50353
Fam69c	1.49335	2.26495e-05	0.000854429	4.16388	3.52695	2.69521	3.91427	5.06684	5.31006	5.12941	4.78217
Zfp446	1.39935	2.27046e-05	0.000854429	2.04369	2.63736	3.34113	2.0143	3.1579	3.66843	4.53631	4.24653
Rgma	1.46751	2.28931e-05	0.000858681	6.94063	7.02579	5.90911	6.0373	7.63698	8.08816	8.05078	8.00273
Agrn	1.16536	2.31231e-05	0.000862814	6.25845	6.47311	6.58375	6.6577	7.08334	7.31163	8.09512	8.13932
Lgr4	1.32989	2.31552e-05	0.000862814	6.19652	6.21368	5.40836	5.55527	6.67483	7.64888	7.33071	7.01931
Chst10	1.08606	2.37018e-05	0.000880297	5.51198	5.58153	5.29074	5.4489	6.05513	6.77487	6.66216	6.67088
Sox13	1.20951	2.39968e-05	0.000888352	3.40011	4.60123	3.32925	4.03547	4.82752	5.14375	5.00042	5.23612
Gm8292	-1.74379	2.42405e-05	0.000894457	5.29272	4.11144	4.29964	4.5952	4.13655	3.34411	1.7498	2.09664
Irf3	1.02739	2.53561e-05	0.000931964	3.4282	3.8838	4.73296	3.91427	4.14417	4.86756	5.76018	5.2635
Gli3	1.67318	2.54209e-05	0.000931964	6.47252	6.10533	5.35075	5.65211	6.92757	7.75953	7.92471	7.62069
Pigs	1.26358	2.55169e-05	0.000932475	5.37439	5.55993	4.8705	5.01836	6.09303	6.41529	6.82862	6.53961
Dhrs13	1.3432	2.56329e-05	0.00093371	1.67311	2.78008	2.02355	1.52304	3.31469	3.58433	3.30436	3.17049
Gpld1	1.23588	2.58001e-05	0.000936799	6.54806	6.39874	6.00932	6.0356	7.13493	7.57878	7.79496	7.41909
Pdzph1	1.62614	2.62913e-05	0.000951594	3.16997	2.00801	1.53709	2.0418	3.76372	3.6954	4.0248	3.74435
C3ar1	-1.51546	2.74649e-05	0.000990915	3.71713	3.02907	5.38846	4.63184	2.93001	1.8462	2.92403	3.08379
Tpbg	1.2555	2.77812e-05	0.000999156	2.81324	2.44509	2.10943	2.42255	3.62899	3.81502	3.81217	3.51506
Reck	1.33508	2.83372e-05	0.00101594	2.7026	2.71049	2.94923	2.61787	3.27359	4.11722	4.80524	4.03751
D630003M21Rik	1.48775	2.8476e-05	0.0010177	4.14708	3.90264	3.49796	3.50412	4.63	5.16642	5.70605	5.46133
Mical1	1.25182	2.87106e-05	0.00102287	4.96383	4.64665	4.85815	4.42815	5.47604	5.7947	6.2608	6.35641
Malat1	1.71863	2.89082e-05	0.00102556	12.4605	13.1822	13.8227	12.8796	13.2295	14.59	15.8016	15.604
Mobp	-1.65795	2.89666e-05	0.00102556	11.617	11.4471	11.5682	11.9043	10.6163	10.5195	9.22033	9.54873
Cbs	1.44646	2.96414e-05	0.00104619	5.65848	5.80499	5.53532	5.88055	6.46875	6.84882	7.99776	7.36955
Ogt	1.31976	2.99585e-05	0.00105256	6.17181	6.62173	6.95244	6.54453	6.78007	7.72558	8.82211	8.22854
Kcnk1	1.486	3.00069e-05	0.00105256	6.87582	6.79227	6.31969	6.62739	7.42655	8.36513	8.65065	8.10568
Hdac8	1.32457	3.05636e-05	0.00106878	3.88865	3.50245	3.65852	3.6272	4.31594	4.86756	5.5211	5.21843
Selenon	1.05412	3.07214e-05	0.00107101	4.01441	4.77151	4.35343	3.89178	4.91029	5.5823	5.30248	5.44837
Kirrel3	1.16943	3.1521e-05	0.00109205	5.19393	5.49726	4.72844	4.92547	5.97835	6.24468	6.52911	6.27069
Arhgef19	1.66385	3.161e-05	0.00109205	5.54762	5.72255	5.01102	4.83408	6.27063	6.75791	7.45609	7.2761
Slc41a1	1.1068	3.16132e-05	0.00109205	6.59991	6.40205	6.15612	6.3589	7.28551	7.69416	7.62605	7.33419
Lpcat3	1.06323	3.1848e-05	0.00109683	3.94806	4.15924	4.21176	4.14093	4.52884	5.33028	5.63114	5.19017
Slc6a11	1.20637	3.31033e-05	0.00113661	8.53351	8.52103	7.90874	8.01973	9.29036	9.75955	9.5641	9.19368
Dgat1	1.21817	3.40238e-05	0.0011647	1.8906	2.22319	3.0967	2.78988	2.59397	3.8232	4.33283	4.01425
Stk36	1.3111	3.44857e-05	0.00117697	2.00691	1.57877	1.86798	1.80561	2.98196	2.60295	3.62579	3.20171
Sox9	1.21858	3.65936e-05	0.00124517	7.55942	7.46301	6.71397	7.40198	8.25557	8.64602	8.50043	8.61124
Tet2	1.15372	3.70509e-05	0.00125397	5.69362	5.76264	6.58124	5.86139	6.17157	7.13897	7.93062	7.25145
RP23-4P23.1	2.20059	3.70731e-05	0.00125397	4.91007	4.73692	4.57589	4.59983	5.3233	6.64367	7.84223	7.67684
Pik3ip1	1.49943	3.77426e-05	0.00127283	4.93964	5.66852	4.30571	4.45396	5.63051	6.58597	6.59979	6.54368
Colgalt2	1.63456	3.79555e-05	0.00127623	2.89602	2.24304	2.51812	3.56223	3.4314	3.8634	5.19792	5.20051
Alas2	-2.54051	3.85548e-05	0.00129255	3.65905	2.69616	4.1523	3.04213	1.08758	2.26165	0.451292	-0.105912
Syne1	1.80542	3.91193e-05	0.00130762	9.17541	9.17542	9.40612	9.06733	9.71093	10.7141	11.9877	11.5883
Zbtb7c	1.34554	3.99501e-05	0.00133148	2.55756	1.30427	0.797708	1.73999	3.69274	2.54481	2.75869	2.77342
Srebf1	1.22215	4.01139e-05	0.00133303	7.34964	7.60257	6.53285	6.86526	8.17649	8.43081	8.28439	8.34845
Fmo1	1.59878	4.06405e-05	0.00134571	3.71713	3.19113	3.0967	3.33664	4.12119	4.76518	5.58071	5.20308
Gm43540	1.48602	4.07326e-05	0.00134571	1.17317	1.96084	3.59047	2.3584	2.1246	3.53541	4.52164	4.72959
Tmppe	1.53008	4.18835e-05	0.001379	0.95884	1.78242	1.16162	0.399933	2.76188	2.78141	2.21864	2.64304
Pcdhgc4	1.91636	4.20427e-05	0.001379	1.57603	3.35517	1.49516	2.40148	3.17287	4.15009	4.85291	4.33834
Tcf7l2	1.11631	4.2104e-05	0.001379	4.91007	5.32867	5.27534	4.80228	5.53809	6.19514	6.55276	6.48568
Wfs1	0.956882	4.23847e-05	0.0013842	5.61638	5.28385	5.16268	5.38056	6.53401	6.34178	6.35486	6.03539
Pard3b	1.15472	4.26201e-05	0.0013879	4.14708	3.83231	4.23105	3.78195	4.64082	4.94828	5.56291	5.42872
Gm14296	1.31268	4.28293e-05	0.00139073	2.6319	1.88706	2.61917	2.40148	3.1877	3.55518	4.16358	3.80659
Ntsr2	1.29324	4.45898e-05	0.00144377	7.3706	7.36223	7.13331	7.36777	7.99612	8.73375	9.09353	8.58114
Klf15	1.27249	4.4732e-05	0.00144426	5.96687	5.70834	5.52234	4.97979	6.40516	6.91439	7.36707	6.56183
S1pr1	1.43894	4.49736e-05	0.00144788	8.84711	8.98593	8.45545	8.59617	9.41234	10.4992	10.6155	10.1016
Tlcd1	1.50225	4.51329e-05	0.00144788	5.03405	4.80194	4.45534	4.8536	5.4175	6.36297	6.8552	6.48144
Efemp2	1.21557	4.52265e-05	0.00144788	2.39629	3.22147	2.86942	2.75708	4.15175	3.95554	3.99855	4.00838
Cdc14a	1.17945	4.59842e-05	0.00146801	3.69418	3.69491	3.84533	3.17222	4.23974	4.85166	5.12941	4.87223
Gm45624	-1.10824	4.61939e-05	0.00146941	3.53538	3.20131	4.40529	3.70665	2.32564	2.309	3.12183	2.70244
Lrp10	0.930496	4.62866e-05	0.00146941	5.30791	5.4532	5.51449	5.06934	6.32025	6.4341	6.17198	6.13713
Fn1	1.00024	4.72048e-05	0.00149438	4.72433	4.51405	4.69643	5.44633	5.52355	5.94276	5.7633	6.14785
Slc35e4	1.24872	4.74328e-05	0.00149743	4.23716	4.69429	4.21176	3.54312	5.23328	5.21072	5.88437	5.34265
Map3k19	1.34719	4.81829e-05	0.00151265	4.33684	4.21559	4.35928	3.60894	5.06684	5.63898	6.66133	4.5309
Hapln1	1.61694	4.82758e-05	0.00151265	5.54762	5.66484	4.86228	4.85748	5.88819	7.30288	7.36296	6.78949
Ttyh3	1.16928	4.84379e-05	0.00151265	8.40115	8.2304	7.95442	7.79683	9.12595	9.35882	9.55703	9.01703
Derl2	1.02474	4.84475e-05	0.00151265	3.32741	3.57473	3.67739	3.46404	4.17426	4.47469	4.74966	4.71884
Eya1	1.32587	4.88032e-05	0.0015162	4.53712	4.3033	4.23742	4.12816	4.91475	5.66424	6.26631	5.62571
Izumo4	1.43698	4.8856e-05	0.0015162	1.35974	2.60705	2.21652	2.46379	2.29858	3.42154	4.3244	4.22643
Abcc10	1.52228	4.90147e-05	0.0015162	2.2466	3.62098	3.3646	2.86875	3.59603	4.11055	5.26112	5.16663
Pomt2	1.01242	4.91822e-05	0.0015162	4.25295	5.17697	4.63017	4.57181	5.20076	5.73744	5.93508	5.80071
Prodh	1.38843	4.92281e-05	0.0015162	6.84489	6.51556	6.59867	6.52761	7.33546	7.88053	8.73257	8.07651
Pdpn	1.22974	5.11116e-05	0.0015663	4.2292	3.57473	3.49796	3.87659	4.85564	5.50817	4.88479	4.83289
Cxcl12	1.34466	5.11305e-05	0.0015663	3.61085	3.79244	2.69521	3.29154	4.54044	4.45377	4.59005	5.1719
Npr2	1.0985	5.23839e-05	0.00159995	4.60637	4.61272	4.21176	4.4177	5.27552	5.35022	5.65654	5.94758
Pnpla7	1.10551	5.2515e-05	0.00159995	5.52504	5.49932	6.52245	5.31728	6.02036	6.60151	7.91632	6.73007
P3h3	1.55187	5.26514e-05	0.00159995	3.75088	2.73873	3.87014	3.42281	3.99201	4.61316	5.73972	5.53875
Dbx2	1.04121	5.32856e-05	0.00161491	5.35988	5.40555	4.9923	5.3257	6.29309	6.67111	6.40369	5.87198
Slc39a12	1.27993	5.56398e-05	0.00168177	6.71269	6.75905	6.37275	6.70897	7.26382	8.293	8.28547	7.82244
Dmrta2	1.67022	5.64907e-05	0.0017014	2.58277	2.11961	1.05021	2.77357	3.74379	3.63165	4.07591	3.83341
Gm20417	2.01811	5.65886e-05	0.0017014	0.95884	2.47897	2.3867	1.83734	1.56732	3.98499	4.64524	5.33094
Olfr784	1.19981	5.7171e-05	0.00171438	0.95884	1.75503	2.94923	1.86838	1.99574	3.04179	3.98791	3.22215
Hey2	1.09523	5.74148e-05	0.00171716	2.83439	2.99435	3.08261	2.92889	3.81236	4.21988	4.43424	3.7158
Spry2	1.07236	5.76521e-05	0.00171973	5.77242	5.3945	4.94247	5.55288	6.31688	6.5727	6.51158	6.5457
Fgfr1	1.38724	5.988e-05	0.00178151	7.16481	7.09159	6.68396	6.66102	7.65776	8.34823	8.77359	8.35541
Eogt	1.17134	6.21506e-05	0.00183972	4.97339	4.82188	4.80766	4.83014	5.3499	6.01235	6.4863	6.24095
Usp2	0.908462	6.21604e-05	0.00183972	5.52504	5.81332	5.85626	5.30315	6.54557	6.56906	6.84786	6.16643
Nat8f3	1.76585	6.25778e-05	0.00184726	3.03036	1.88706	2.31621	1.70602	3.28742	4.07676	4.48807	4.00248
Ttll3	1.14029	6.35022e-05	0.0018697	2.58277	2.76643	4.21176	3.71521	3.4438	4.37253	4.94376	5.04569
Gm37206	1.26542	6.47405e-05	0.00190123	0.401749	1.22663	2.65769	1.52304	1.42443	2.5047	3.76311	3.0384
RP23-433H22.2	1.65176	6.57326e-05	0.00192268	-0.517728	1.18618	2.90188	0.898036	1.32065	2.42098	3.84789	3.49839
RP23-285L15.1	1.21436	6.58092e-05	0.00192268	2.50578	3.46067	4.63017	3.38037	2.96485	4.78625	5.75235	5.22857
Gm42519	1.63689	6.7601e-05	0.00196996	-0.74977	0.916337	2.86942	2.09526	1.47365	2.76452	3.44319	4.1051
Olfr93	-1.24035	6.82556e-05	0.00198043	6.71411	6.1819	7.94423	7.01929	5.59202	5.65739	5.96114	5.69499
Egfr	1.36877	6.84553e-05	0.00198043	6.12753	6.17416	5.67567	5.55527	6.54557	7.38319	7.71258	7.34296
Entpd6	1.04273	6.84857e-05	0.00198043	3.16997	3.25118	3.95765	3.26845	4.02541	4.62256	4.7808	4.36616
Lgi4	1.17187	6.86574e-05	0.00198043	6.007	6.17028	5.2377	5.57658	6.50323	7.28819	7.02802	6.85313
Chpf2	1.00441	7.06404e-05	0.00203248	3.8683	3.96374	4.09732	4.14727	4.41376	4.94078	5.31317	5.39311
Tctn1	1.14045	7.17892e-05	0.00205844	2.77	2.78008	3.2047	3.5717	3.50427	3.91786	4.85584	4.55929
Kcnq1ot1	1.14592	7.19051e-05	0.00205844	4.8594	5.79157	6.91517	5.75743	5.48206	6.87462	7.97269	7.56776
Spock3	-1.21913	7.27885e-05	0.0020785	5.81293	5.76264	5.35369	5.47687	4.41376	4.02807	3.96098	5.14538
Rpl14-ps1	-1.53409	7.38282e-05	0.0021029	2.65586	2.44509	2.34009	2.83772	1.20882	1.48315	1.1685	0.330492
Inhbb	1.33022	7.4298e-05	0.00211099	3.13632	3.96374	2.13696	3.41231	4.00881	4.89109	4.42639	4.67503
Soat1	1.27074	7.45787e-05	0.00211368	6.43147	6.18831	6.11864	5.83216	6.79225	7.52653	7.86275	7.44432
Spry4	1.1341	7.51112e-05	0.00212295	4.17221	4.08968	3.31726	3.79007	4.95863	4.98153	5.17467	4.79587
Dzip1l	1.98372	7.52794e-05	0.00212295	5.33041	4.85127	4.26263	4.20921	5.93946	6.13401	7.42538	7.06175
Foxo1	1.02364	7.68008e-05	0.0021605	6.05733	6.00135	5.62796	5.18791	6.61713	6.99078	7.05693	6.29863
2810403A07Rik	0.956112	7.70926e-05	0.00216335	4.6125	4.97217	5.32406	5.10236	5.3233	5.68008	6.64957	6.16775
Fat4	1.08569	7.75254e-05	0.00216913	5.19801	5.13774	4.62045	4.72383	5.66004	6.12246	6.21023	6.01796
Ccdc88c	1.36716	7.78236e-05	0.00216913	5.64359	5.6162	5.33301	5.51169	6.2011	6.5654	7.14093	7.65539
Tmem175	0.992205	7.78711e-05	0.00216913	3.26648	3.99919	3.84533	3.59044	4.39472	4.77365	4.68857	4.80944
Gas1	1.45464	7.92014e-05	0.00220079	4.06895	3.8838	3.02485	4.09574	4.56336	5.4644	5.51185	5.34731
Gm7265	1.33873	8.29844e-05	0.00229737	0.612263	1.75503	2.02355	2.40148	1.37347	3.23802	3.90554	3.40313
Cpt1a	0.993914	8.32651e-05	0.00229737	6.21276	6.12953	5.79926	6.10566	6.89406	7.11253	7.19337	7.02077
Ggcx	1.09812	8.34836e-05	0.00229737	2.67942	4.00501	3.84533	3.65417	4.17426	4.55052	5.09266	4.77181
Gm42927	1.58195	8.34856e-05	0.00229737	1.71931	1.54718	3.55008	2.59949	2.09345	3.63165	4.86167	4.97216
Gm22009	1.17221	8.70533e-05	0.00238976	4.4439	3.55103	5.01843	4.42294	5.16375	5.28067	5.64812	6.0267
Cnnm2	1.153	8.78876e-05	0.00240685	4.54356	4.29381	4.88681	4.13456	4.88777	5.60382	6.14111	5.80411
Abcd4	1.00019	8.95308e-05	0.00244596	3.79469	3.8647	4.11818	3.5717	4.47547	4.72648	5.17701	4.95089
Masp1	1.09463	9.02774e-05	0.00246044	2.99324	3.07409	3.30518	2.50388	3.6718	4.09713	4.50682	3.94215
Prr5	1.43434	9.15832e-05	0.00248978	4.66065	3.52695	3.71441	3.78195	4.9543	5.18874	5.94749	5.28309
Gm20342	1.69465	9.17921e-05	0.00248978	2.2147	3.18087	3.78571	2.3801	2.74192	4.59417	5.55392	5.38179
Olfr959	-1.1355	9.30718e-05	0.00251848	4.13008	3.67313	5.30598	4.3144	3.04845	2.8309	3.56983	3.47303
Tmem97	1.21103	9.43872e-05	0.00254801	1.41692	1.78242	1.3141	1.35787	2.59397	3.14975	2.57191	2.30263
Ermard	1.31744	9.54377e-05	0.00257026	1.8906	1.8093	2.29193	2.67166	2.37829	3.35543	4.11554	3.94215
Gm37885	1.24401	9.73612e-05	0.00261317	4.58781	3.61337	4.1724	4.1088	5.03849	5.13063	6.13871	5.12924
Wnt7b	1.0476	9.74911e-05	0.00261317	5.82619	5.57568	4.47165	5.08595	6.37147	6.49037	6.08483	6.20674
Slc20a1	1.01863	9.79487e-05	0.00261926	6.1509	6.15202	6.1443	6.1537	6.69832	7.12167	7.45994	7.3872
Ednra	1.30901	9.85901e-05	0.00263023	2.74788	2.93456	2.08137	2.63603	3.40627	3.97034	4.14456	4.08292
Upp1	1.2425	9.91271e-05	0.00263836	1.47193	2.42785	1.40747	1.52304	3.08057	3.20085	2.69472	2.81439
Mcm5	-1.25656	9.95166e-05	0.00264254	2.72542	3.10697	2.76744	2.85332	1.42443	1.87794	1.09111	2.07432
Grina	1.05274	0.000102565	0.00271715	7.04067	7.30848	6.96977	7.01496	7.75739	8.16536	8.39368	8.22664
Phka1	1.20081	0.00010295	0.002718	5.79687	5.72784	5.9111	5.87864	6.35842	6.74828	7.89157	7.11874
Cyp2d22	1.25849	0.000103076	0.002718	5.64658	4.91763	4.82045	5.27736	6.10675	6.29258	6.92027	6.37364
RP23-320D23.6	1.16691	0.000104202	0.00274133	0.879685	2.66706	2.76744	3.15972	1.89094	3.41073	4.27276	4.4681
Myo19	1.30386	0.000107139	0.00280633	1.35974	2.42785	2.67657	2.29126	1.81658	3.60345	4.2009	4.13236
Runx2	-1.91415	0.000107167	0.00280633	3.35693	2.30101	2.69521	3.25677	2.54875	1.10812	-0.470831	0.779854
Abhd14b	1.57282	0.000108109	0.0028245	3.06655	2.30101	2.90188	2.74039	3.38069	3.79853	5.28955	4.72244
Pip4k2a	-0.979844	0.000109462	0.00285329	7.13848	7.13673	7.3421	7.06941	5.97408	6.07017	6.20449	6.5222
Mir124a-1hg	-1.9391	0.00011037	0.00287039	3.38586	2.63736	4.30571	4.23326	2.87611	1.16069	1.24195	1.66045
Sema5b	1.0477	0.000112139	0.00290974	2.6319	4.2256	3.56028	3.5717	4.13655	4.97421	4.37017	4.72602
Cenpf	-1.42584	0.000113801	0.00294612	2.67942	4.73692	3.73257	4.03547	0.955218	2.62183	3.25199	2.65812
Smpdl3a	1.36225	0.000114436	0.00295584	5.45168	5.25969	4.89892	4.98334	5.66004	6.8256	6.86467	6.63512
1700109H08Rik	1.22084	0.000115685	0.00298131	0.155183	1.48185	2.59952	2.0418	1.85424	2.54481	3.59808	3.25228
Gk	1.22437	0.000116339	0.0029914	4.90508	4.44716	4.64941	4.61363	5.18607	5.80506	6.49665	5.98694
Gldc	1.11209	0.000116712	0.0029942	6.73815	6.75127	6.20082	6.35205	7.27688	7.82614	7.87687	7.50762
Lrrc8a	0.968601	0.000117071	0.00299665	3.41423	3.62098	3.61024	3.34769	4.43876	4.57493	4.74651	4.0885
Dgkq	1.06641	0.00011859	0.00302872	3.38586	3.76525	4.09732	4.02173	3.77358	4.92567	5.4894	5.28066
Jagn1	1.27348	0.00011995	0.00305658	1.93042	2.66706	2.65769	1.70602	2.91226	3.56496	3.80612	3.74435
Pcdh1	0.991816	0.000121242	0.00308257	7.1814	6.95759	6.49213	6.66655	7.90318	7.89466	7.82814	7.63838
Slc6a1	1.11584	0.000123266	0.00312705	8.91319	8.94505	8.50482	8.53037	9.55655	10.0343	9.98788	9.7754
Stmn1	-1.22675	0.000123569	0.00312775	8.01386	8.21792	7.84184	8.11624	7.48773	6.63091	6.02366	7.14507
Oscp1	0.966496	0.000124701	0.00314938	4.01441	3.66579	4.19876	3.73219	4.66221	4.76942	5.48184	4.53907
Slc26a6	1.48318	0.00012644	0.00318623	2.77	2.87219	2.49703	2.50388	3.31469	3.88699	4.63164	4.67503
Zkscan3	1.17224	0.000126854	0.0031896	4.23716	4.60507	5.22493	4.39656	4.45724	6.04592	6.705	5.88004
Tmem72	0.935791	0.000128423	0.00322041	3.79469	4.41689	5.86863	4.8103	4.37543	5.63202	6.61542	5.98395
Tmem115	1.0389	0.000128647	0.00322041	3.4282	4.34523	3.74156	3.48422	4.72961	4.87937	4.70165	4.84613
St3gal4	1.02991	0.000129179	0.00322663	4.98762	5.09468	4.93072	4.95107	5.36629	6.20768	6.38253	6.10446
Mertk	1.13009	0.000131062	0.0032665	7.62232	7.38754	8.50844	7.62514	8.13931	8.88152	9.7379	8.89602
Cenpe	-1.41554	0.000131869	0.00327922	2.36757	3.62098	3.28071	3.44357	-0.129417	2.10951	2.34069	2.49969
4632427E13Rik	1.25227	0.00013215	0.00327922	2.72542	3.7445	4.13875	3.17222	3.08057	5.17603	5.31317	5.12382
Slc45a1	-1.38132	0.000132619	0.0032837	4.17221	3.31822	3.293	3.36956	3.4314	2.28552	1.00933	1.88218
Arhgef26	1.11949	0.000134211	0.00331588	6.57343	6.40205	6.06412	6.47816	7.03087	7.66603	7.71459	7.57523
Gria2	1.45048	0.00013561	0.00334318	7.14379	6.94855	7.48885	7.34174	7.46889	8.37767	9.64248	9.19449
AW011738	1.2342	0.000135934	0.00334391	2.55756	2.05369	2.16397	2.17191	3.14276	3.20085	3.88276	3.58775
Zgpat	1.2021	0.000136764	0.00335706	3.91866	4.50995	4.64463	4.25103	4.51715	5.19505	6.28707	6.10309
Slc15a2	1.34826	0.000137134	0.0033589	5.72792	5.4425	5.19578	5.44633	6.06721	6.96607	7.39753	6.7522
Scarna2	1.33222	0.000138098	0.00337523	5.31921	4.7439	5.00729	4.48434	6.07321	6.00877	5.89722	6.93823
Rfxank	1.13807	0.000138439	0.0033763	3.80544	4.32208	3.71441	3.85351	4.74472	4.77786	5.40598	5.30242
Tmeff1	-1.06507	0.000138955	0.00338164	7.46174	7.62591	6.9793	7.39534	6.59784	6.02481	5.77881	6.79973
Cacna2d2	0.881175	0.000140018	0.00340022	4.81222	4.26497	4.22465	4.3588	5.40169	5.23544	5.1933	5.34498
Otx1	1.78426	0.000140575	0.0034011	3.57361	3.83231	2.71361	3.0691	3.93165	5.21694	5.61913	5.49111
Iqgap1	0.925452	0.000140653	0.0034011	4.87988	5.21012	5.06575	5.29175	5.38891	6.17451	6.33191	6.23844
Hacl1	1.01828	0.000143963	0.00347136	3.21903	3.72346	3.16514	2.72352	4.08996	4.52568	4.173	4.1051
Cdh4	0.944934	0.000144169	0.00347136	4.051	3.79917	3.80299	3.81419	4.70405	4.85565	5.01621	4.65261
Pigo	1.0047	0.000145578	0.00349786	2.7026	3.60573	3.91058	3.32549	4.05805	4.29822	4.85291	4.36616
Aifm3	1.3614	0.000147291	0.00353157	6.14032	5.66852	5.57108	5.88245	6.66824	6.62508	7.84739	7.56726
Zfp174	1.24145	0.000148844	0.00356128	1.03388	1.7271	1.83475	1.86838	2.59397	2.5249	3.41171	2.86726
Naga	0.922813	0.00015209	0.0036292	3.98635	4.11683	4.61067	4.32563	4.66221	5.32165	5.29603	5.43311
Zic5	1.37343	0.000152321	0.0036292	3.03036	2.42785	2.34009	1.98627	3.4438	3.74789	3.98257	4.049
Cyp7b1	1.47483	0.000157923	0.0037548	3.31241	3.17054	2.21652	3.19688	3.69274	4.95573	4.6179	4.48511
B3galt1	1.01301	0.000161075	0.00382174	4.74122	4.88009	4.51426	4.87287	5.11804	5.95397	5.96657	5.99884
Htr6	1.17588	0.000161925	0.00383392	2.04369	2.03103	1.45198	2.06878	2.76188	3.37781	2.49888	3.55589
Mterf4	1.1791	0.000163629	0.00386621	1.62539	2.22319	2.88574	1.70602	2.3522	3.26228	4.05568	3.39415
Adamts10	1.20153	0.000164186	0.00387132	2.18208	2.69616	3.82008	2.86875	2.52559	4.05609	5.09266	4.55527
Dnaic2	1.15096	0.000166925	0.00392774	1.8075	1.75503	1.45198	1.52304	2.91226	2.98461	2.30686	2.85422
Gm37158	1.51281	0.000167644	0.00392974	2.04369	2.09797	3.50854	2.562	2.68036	3.54533	4.69513	5.27333
Smpd1	0.912148	0.000167701	0.00392974	5.72226	6.01296	5.33895	5.34238	6.34195	6.74828	6.51991	6.45146
Ccdc136	1.11028	0.00016838	0.00393414	5.64956	5.39005	5.56855	5.6319	6.07521	6.28815	7.12767	7.17422
Lrrc9	1.70615	0.000168581	0.00393414	2.7026	2.65229	1.69358	2.44332	3.112	4.18223	4.64524	4.32423
Slc13a5	1.15862	0.000170213	0.00396408	5.31545	5.17954	4.5658	4.57652	5.74519	6.06156	6.40469	6.05262
Cdc25b	1.19091	0.000171213	0.00397921	2.11454	2.76643	2.31621	3.01464	3.0646	3.49503	4.173	4.20091
Zfp692	1.15442	0.000171895	0.00398691	2.2147	2.62229	3.62003	3.09558	2.63781	3.8634	4.8233	4.71884
Hhipl1	1.48413	0.000173411	0.00401389	2.58277	2.18264	2.21652	1.35787	3.25962	3.92548	3.21598	3.84664
Sdf2	1.09205	0.000174183	0.00401889	3.99576	3.73051	3.51904	3.40174	4.41376	4.77365	4.92994	4.86899
Mief2	1.21205	0.000174334	0.00401889	2.33826	2.24304	3.17845	2.50388	2.82012	3.99226	4.27276	3.93597
Notch2	1.01487	0.000175461	0.00403667	6.66627	6.75733	7.15114	6.09913	7.39336	7.81029	7.92784	7.60375
Dlx1	-2.3288	0.000176977	0.00406332	4.11288	4.4684	4.13193	4.53842	3.66122	2.76452	0.451292	1.16486
Pnisr	1.5235	0.000177615	0.00406976	6.57028	6.79815	7.60367	7.03903	6.95923	8.08731	9.51088	9.52257
Anp32b	-0.999204	0.000179253	0.00409902	6.85657	6.67842	6.4406	6.89005	6.37147	5.7947	5.01883	5.68766
Gm26809	1.31122	0.000185766	0.00423943	0.612263	1.91207	2.43185	1.44282	1.61197	3.08323	3.3466	3.48999
Gm973	1.35514	0.000186764	0.00425366	5.14399	4.60123	4.42217	4.62277	5.33666	5.92197	6.32136	6.5758
Atp1b2	1.08468	0.000187217	0.00425421	9.75694	9.64218	9.44156	9.64181	10.4688	10.911	10.8567	10.5839
BC068281	1.19999	0.000187673	0.00425421	1.30019	2.4104	1.93224	2.31399	2.47814	3.1627	3.65297	3.42093
Trim9	1.0805	0.000187911	0.00425421	7.86576	7.50934	7.41489	7.40463	8.42545	8.65464	8.96317	8.47041
St5	0.999565	0.000190385	0.00429819	4.98762	4.81526	5.02213	4.4437	5.39212	5.70463	6.33716	5.81592
Lama2	1.47858	0.00019093	0.00429819	5.88817	6.25704	5.53532	5.27447	6.28104	7.32752	7.77577	7.46
Cdh20	1.16124	0.000190989	0.00429819	5.13975	5.09468	4.89085	4.76977	5.59202	5.91816	6.74108	6.27681
Tor2a	0.990393	0.000191476	0.00430064	2.916	3.17054	3.0967	2.806	3.87781	4.09713	3.89988	4.05471
Zkscan2	1.11964	0.000192174	0.0043078	2.74788	3.27065	2.78494	3.12158	3.7031	3.85545	4.38645	4.42906
Synpo2	1.36718	0.000192711	0.00431135	3.77295	3.13911	2.78494	3.1846	4.38189	4.56033	5.20483	4.20605
Pcdhga12	1.07357	0.000195944	0.00437505	4.43007	4.29381	4.31779	3.79816	4.79883	5.2866	5.63625	5.38859
Mir124-2hg	1.18663	0.000196688	0.00438306	3.69418	4.25033	4.1724	4.06926	3.98354	5.35022	5.99871	5.53875
Npepl1	0.885427	0.0001982	0.0044081	3.92853	4.11144	4.57589	4.04908	4.58031	4.98153	5.39394	5.23361
B3galt2	1.27868	0.000200535	0.00445133	3.54824	2.84647	3.50854	3.36956	3.92281	4.51057	5.44926	4.45088
Cdh5	1.19491	0.000201883	0.00447252	1.93042	2.00801	2.02355	2.70644	3.36773	3.62231	3.11207	3.32023
Tenm3	0.95658	0.000203873	0.00450401	7.12782	6.57159	6.22186	6.50433	7.74867	7.57212	7.52024	7.40965
Nckap5	1.51764	0.000204097	0.00450401	4.59402	5.0161	4.82469	4.38587	5.16749	5.84375	6.93972	6.92893
Cntfr	1.00437	0.000205411	0.00452421	7.5626	7.51751	6.92704	7.19487	8.19173	8.54304	8.30702	8.17646
Fbxo18	0.849645	0.00020642	0.00453766	4.98289	5.18981	5.71044	5.4844	5.62507	5.95583	6.80078	6.37364
Rps6kb2	1.0315	0.00020809	0.00456552	2.95513	3.43501	3.94991	3.67188	3.87781	3.97034	5.37774	4.87223
Trip6	1.05183	0.000210253	0.00460409	1.76408	2.11961	2.80224	2.40148	2.68036	3.27426	3.70585	3.57985
Cyp4f17	2.00327	0.000210956	0.00461061	1.47193	2.4104	1.57783	0.219085	2.59397	3.39984	3.7817	3.99656
Krit1	0.88708	0.000212049	0.00462561	4.41612	4.99869	5.2535	4.86134	5.03849	5.64591	6.38961	5.98694
Glb1l	1.22773	0.000213253	0.00464295	2.83439	2.35674	2.85292	3.0691	3.1579	3.97034	4.41452	4.39346
Macf1	1.2721	0.000214776	0.00466717	9.97701	10.0041	10.7087	10.0658	10.3877	11.3618	12.2639	11.8106
Gm43099	1.63889	0.000215772	0.00467987	-2.47709	1.10172	2.63856	2.14681	1.42443	2.60295	3.59808	3.42974
Six5	2.12503	0.000219259	0.00473986	1.03388	2.30101	0.209716	1.40097	1.96165	3.34411	4.01436	4.09406
Cables1	0.93859	0.000219373	0.00473986	6.03467	5.61239	6.08547	5.62282	6.5839	6.89124	7.20834	6.41973
Ddhd1	1.44787	0.000220665	0.00475874	6.9624	7.16432	6.73776	6.73658	7.25064	8.46811	8.94163	8.69223
Fam181b	1.19789	0.000221184	0.0047609	5.33041	4.95723	4.00323	4.94744	5.75766	6.22167	6.09601	5.96285
Pts	1.13206	0.000223031	0.00478536	3.94806	3.89639	3.80299	3.90681	4.29556	5.07351	5.59305	5.08249
Eid1	-0.985654	0.000223162	0.00478536	7.64867	7.56856	7.1256	7.60397	7.11761	6.67676	5.81085	6.40192
Prkd1	1.19217	0.000225653	0.00482966	4.85423	4.64292	4.09732	4.50918	5.3857	5.73094	6.24749	5.5203
Arid5a	0.906416	0.000227371	0.00485729	4.6125	4.94212	6.39001	4.7407	5.46695	6.09064	6.87265	5.88004
Cmtm3	0.945157	0.000230087	0.00489771	2.85523	3.30883	4.08323	3.40174	4.10566	4.17586	4.95746	4.19575
Dpf3	1.59674	0.000230126	0.00489771	3.58613	3.3912	2.83622	3.24499	3.83136	4.83558	5.49505	5.21078
Hist1h1d	-1.22502	0.000230992	0.00490695	3.11919	5.11906	3.2047	3.90681	2.76188	3.37781	1.89349	2.51634
Mvd	1.26637	0.000231849	0.00491598	4.71296	4.16965	3.293	3.64524	5.04665	5.35305	5.42384	5.05426
Fgfrl1	1.01942	0.000233964	0.00495158	5.64359	5.76436	5.12537	5.62737	6.09893	6.8428	6.73155	6.55983
Tmem129	0.95051	0.000238826	0.00504509	4.13861	4.80528	4.09732	4.04908	4.97582	5.32165	5.4988	5.09085
Sfi1	0.944795	0.000244057	0.00514602	3.93833	4.05641	5.03682	4.20313	4.4511	4.99968	5.90854	5.62955
N4bp2	1.02217	0.000245687	0.00517079	3.81611	4.36801	4.12507	4.43335	4.33604	5.24764	5.79415	5.42872
Fkbp1b	-2.00298	0.000246813	0.0051849	3.37147	2.93456	2.59952	3.9797	2.32564	2.05501	0.0215591	0.473768
Acp6	1.25279	0.000247718	0.00519431	2.47918	1.7271	3.61024	2.9724	2.74192	3.4535	4.96561	4.52679
Igdcc4	0.998814	0.000252424	0.00528325	7.06436	7.00704	6.39999	6.44636	7.58962	7.8966	7.72784	7.69524
Dlx2	-1.89602	0.000253188	0.00528949	3.28195	4.41689	2.81933	4.20313	3.112	2.16203	0.830397	1.20649
Kifc3	1.07281	0.000256044	0.00533934	6.2328	5.94943	5.76659	6.16937	6.67615	6.8256	7.39401	7.50606
C030037D09Rik	1.08952	0.000258064	0.0053716	3.80544	3.62855	3.3762	3.59044	4.15175	4.93702	4.89905	4.72959
Cntn5	-1.31652	0.000266692	0.00554104	4.78532	3.95774	3.17845	4.02173	4.18168	3.09678	1.0508	2.30263
Cluh	1.02462	0.000267577	0.00554582	6.44872	6.38763	6.03332	6.34103	7.16521	7.03633	7.65534	7.45462
Hspa2	0.958279	0.000267897	0.00554582	6.10596	5.75575	5.48266	5.13464	6.69573	6.4017	6.84492	6.36792
Pfkfb4	1.44346	0.000269237	0.00556341	3.69418	3.64356	3.81156	3.28004	3.85941	5.04233	5.63284	5.58289
Ednrb	1.13833	0.000274894	0.00567001	6.79183	6.64896	6.31065	6.66986	7.09715	7.97116	7.94547	7.9401
Cln6	1.11695	0.000276458	0.00569192	1.41692	2.93456	2.13696	2.33637	2.93001	3.65016	3.45868	3.28179
Ttc14	1.2098	0.000277962	0.00571254	5.37077	5.87981	6.08193	5.62963	5.73765	6.79683	7.79191	7.45191
Elovl2	1.1582	0.000281607	0.00577701	4.86455	4.71221	4.38247	4.41244	5.04258	6.12246	6.08233	5.71316
Urb1	0.96071	0.000283276	0.00580078	3.38586	3.94568	4.23105	3.35867	4.29556	4.6037	5.06762	4.79246
Slc7a2	1.38605	0.000290285	0.00593361	6.67069	5.7695	5.71272	5.91441	6.84814	7.39353	7.90506	7.41687
Dhcr24	1.00089	0.00029096	0.00593674	6.46067	6.66928	5.82063	5.97092	7.02984	7.39558	7.31111	7.18792
Trim62	0.958735	0.000292503	0.00595752	4.3069	4.09515	3.49796	3.96542	4.86489	4.81933	4.86167	5.14538
Zfp629	0.803205	0.000295234	0.00598831	4.60637	5.08646	5.17269	4.91436	5.45168	5.69797	6.08108	5.7576
Slc7a11	1.45583	0.000295285	0.00598831	7.21101	7.03222	6.04245	6.56836	7.5225	8.67511	8.53303	7.9312
Appl2	1.60786	0.000295736	0.00598831	7.72779	7.64795	7.61778	7.59065	8.0019	8.98718	10.1118	9.86292
Dbp	0.892436	0.000296122	0.00598831	6.44872	6.6293	5.692	6.55052	7.16521	7.35104	6.62403	7.74773
Ltbp3	1.0245	0.000297265	0.0059905	5.39232	5.37663	4.91093	5.03213	5.88819	6.06156	6.49571	6.35872
Tia1	1.19298	0.000297285	0.0059905	4.38062	5.03045	5.1526	5.05929	4.63542	6.02835	6.90692	6.77487
RP24-444M16.3	1.22844	0.000301751	0.00606974	3.77295	3.73752	5.54563	4.50918	3.96645	5.49543	6.64195	6.30583
Med20	0.986933	0.000305928	0.00614289	1.76408	3.28029	3.68674	3.42281	3.01559	3.95554	4.84409	4.30519
Col16a1	1.52253	0.000308594	0.00618549	4.17221	4.61272	4.60575	4.14727	4.55766	5.5943	6.70012	6.74427
Cchcr1	1.27864	0.000309512	0.00619297	1.17317	2.97073	2.63856	3.22114	3.2169	3.36666	4.1008	4.48933
Glt1d1	-1.47657	0.000311906	0.00622989	2.58277	2.87219	2.34009	2.50388	2.271	1.10812	0.387983	0.723613
Carmil1	1.02074	0.000316104	0.00630266	6.06406	5.69218	5.69894	5.97449	6.45962	6.75149	7.2782	7.01492
Nenf	-0.99012	0.000319066	0.00633628	5.37077	4.89271	4.24376	4.60905	4.9928	3.77343	3.09235	3.30114
Ebf4	1.36606	0.000319164	0.00633628	1.71931	2.84647	1.83475	2.3584	2.98196	3.23802	3.92797	4.02593
Dock6	0.985358	0.000319462	0.00633628	3.57361	3.62855	4.35928	4.33121	3.95783	4.56033	5.47805	5.78362
Sh3kbp1	-0.909424	0.000326941	0.00646698	6.24864	6.37644	6.35235	6.28173	5.78229	5.48516	4.99778	5.3612
Fbxo32	-0.965714	0.00032719	0.00646698	6.28365	6.38317	5.81851	6.2002	5.83032	4.98518	4.53996	5.4699
Ldlrad4	-1.16537	0.000327856	0.0064689	6.06406	6.08485	6.27548	6.00624	5.64937	5.12733	4.21008	4.77527
Mex3b	-1.07679	0.000330646	0.00650214	3.77295	4.29856	4.12507	4.32563	2.93001	2.90981	2.62779	3.7654
Cyp4f13	1.09867	0.000330761	0.00650214	3.48279	3.45217	4.06185	3.51397	3.75379	4.57008	5.58425	4.92929
Msmo1	1.45298	0.000331257	0.00650214	7.35697	7.59051	6.67811	6.66324	7.63495	8.92015	9.09291	8.4254
Ghr	1.71847	0.000334813	0.0065606	3.78386	3.46912	3.06839	3.0691	3.78337	5.21694	5.51926	5.57695
Kyat1	1.32008	0.000338475	0.00662094	2.6319	1.44804	2.80224	2.85332	3.20237	3.63165	4.43032	3.72299
Slc16a7	-1.09817	0.000340689	0.0066528	4.39492	4.52219	4.75089	4.7407	3.25962	3.41073	3.03151	4.31949
Cspp1	0.998237	0.000345048	0.00672636	4.39492	4.72285	5.28768	5.35887	4.69889	5.86371	6.7985	6.35872
Npas3	1.39964	0.000347403	0.00676068	5.84715	5.93578	4.62532	5.10236	6.1641	7.02219	7.02867	6.88393
Acss1	0.998703	0.000352268	0.00683819	6.42278	6.25948	6.10476	6.30744	6.78496	7.46254	7.47953	7.34995
Plekha7	0.918309	0.00035286	0.00683819	4.74122	4.17483	4.18564	4.05584	5.26158	4.98153	5.12457	5.45487
Slc2a8	0.904661	0.000353191	0.00683819	3.21903	3.3912	3.3762	3.41231	4.21101	4.37253	4.2815	4.13775
Dbndd2	-1.38743	0.000355172	0.00686485	6.75488	5.69938	6.76998	6.93565	6.16971	5.04233	4.48429	4.9168
Sned1	1.67323	0.000360057	0.00694745	4.52417	4.70864	4.44437	4.43853	4.67804	6.04067	6.95071	7.04679
Mrgpre	1.35611	0.000364972	0.00702107	0.879685	2.72468	2.36358	1.83734	2.61605	3.2502	3.44319	3.93597
Kctd5	0.86099	0.000365484	0.00702107	5.02489	5.30052	4.86228	4.89941	5.74017	5.92767	6.1708	5.6895
Nrf1	0.836554	0.000366733	0.00702107	4.15551	4.61653	4.64941	4.38587	4.76464	5.28364	5.67324	5.41547
Bmp1	1.17983	0.00036706	0.00702107	4.62469	5.11906	4.65419	4.58121	5.30302	5.57506	6.40768	6.39855
Pkd1	0.929914	0.000368099	0.00702107	6.20872	6.48671	6.83235	6.25702	6.87472	7.22711	7.75945	7.64218
Il15ra	1.62298	0.000368241	0.00702107	2.00691	1.8093	2.81933	1.98627	2.02905	3.53541	4.84998	4.4552
Hes1	1.08553	0.000368482	0.00702107	2.47918	2.69616	3.82854	2.52352	3.17287	3.81502	4.61099	4.23651
Mfap3	0.855068	0.000369683	0.00702107	3.93833	4.31741	4.75534	4.3144	4.43255	5.44334	5.63114	5.21078
Id1	1.4541	0.000369964	0.00702107	2.36757	1.93666	1.49516	1.95769	2.68036	3.63165	3.83608	3.32968
Alg2	0.840851	0.00037005	0.00702107	4.85423	4.89271	4.62045	5.00095	5.3857	5.66196	5.78804	5.88646
Phldb2	1.19138	0.000372766	0.00705101	1.8075	2.97073	2.31621	2.806	2.82012	3.4535	3.76311	4.5673
Atp2a3	1.18989	0.000372869	0.00705101	1.23808	0.759778	2.80224	2.65395	2.87611	1.99837	3.3549	3.99656
Fbrsl1	0.912262	0.000378846	0.00714244	7.05425	6.90871	6.9052	6.82033	7.69779	7.70858	7.91035	8.01889
Stk39	-0.928303	0.000378961	0.00714244	7.5846	7.08198	6.82919	7.29894	6.97748	6.35876	5.46085	6.2829
Itih3	1.35643	0.000381794	0.00718393	5.88057	5.59897	5.58364	5.28025	6.11064	6.7091	7.59266	7.31885
Kirrel	1.37124	0.000385394	0.0072387	2.9357	2.18264	1.3141	1.70602	3.27359	3.47442	3.3466	3.48999
Ccdc157	0.856362	0.000385979	0.0072387	4.78532	4.54636	4.29964	4.71531	5.38249	5.25067	5.55572	5.57695
Slc35a2	1.00826	0.000390118	0.00729856	2.42445	3.69491	3.62003	3.36956	4.03364	4.42182	4.43032	4.29558
Mfsd13a	0.967728	0.000391073	0.00729856	3.35693	3.3733	2.67657	2.63603	4.32267	3.97769	3.76311	3.84004
Slc9a3r1	0.939668	0.000391098	0.00729856	7.77912	7.38139	7.32425	7.36369	8.34632	8.45732	8.44974	8.35077
Ptchd4	1.23387	0.000395242	0.00736382	3.62305	2.56034	2.80224	3.87659	4.1668	4.20744	4.79002	4.62601
Hinfp	0.867264	0.000399526	0.00743145	3.45575	3.73051	3.95765	3.7406	4.46942	4.40558	4.88765	4.58319
Bcat1	-0.986	0.000403125	0.00748615	5.26183	4.82517	5.13905	4.84582	4.93686	3.83941	3.86543	3.49839
Sqle	1.15059	0.000405481	0.00751666	5.9256	6.11075	5.06575	5.46168	6.33531	7.05467	7.08465	6.69759
Ankrd9	1.189	0.000406092	0.00751666	2.07955	3.06297	1.90047	2.12127	3.25962	3.60345	3.75686	3.2915
Vstm4	1.80703	0.000408716	0.00755293	1.52492	2.35674	0.309858	1.63559	2.91226	3.06955	3.842	3.33907
Pnpla6	0.933421	0.000409447	0.00755416	4.60021	4.88956	5.39132	4.64982	5.23328	5.54818	6.2718	6.20674
Col11a2	1.62263	0.000411672	0.0075829	5.93541	6.64524	6.25049	5.73865	6.74792	7.3475	8.26221	8.74748
Adhfe1	1.1458	0.000415176	0.00763507	4.38062	4.20551	4.09029	4.61821	4.75471	5.61564	6.03533	5.45487
Astn2	0.833244	0.000420886	0.00772757	5.02489	4.79523	4.91093	4.8805	5.55819	5.55064	6.08608	5.73999
Scarna13	1.05851	0.000421635	0.00772884	3.11919	1.8093	2.86942	3.35867	4.01713	3.47442	3.51162	4.38894
Cecr2	1.43373	0.000428242	0.00783731	4.04194	4.58576	3.69602	4.05584	4.46334	5.39479	6.07104	6.15982
Pygl	1.01237	0.000434463	0.00793838	2.77	1.91207	1.93224	2.3584	3.58488	3.18825	2.89016	3.32023
Cdc42ep4	0.916466	0.000435353	0.00794187	6.1593	5.98671	5.27534	5.88245	6.69961	6.88344	6.70338	6.68476
Dmd	0.920289	0.000436392	0.00794619	6.5797	6.32381	6.60608	6.57425	7.04518	7.40991	7.8056	7.4977
Pla2g12a	0.866875	0.000436988	0.00794619	5.13123	4.5662	4.80337	5.15051	5.6627	5.33028	6.13027	5.98843
Krcc1	-0.834182	0.000442979	0.00804226	5.10537	5.0782	5.08354	5.39662	4.22545	4.57977	4.18702	4.34301
Smarcd2	0.867451	0.000445236	0.00807035	3.64715	3.56687	4.34165	3.69803	4.2818	4.36135	5.21854	4.83953
Steap3	1.20358	0.000446456	0.00807958	3.15324	3.49419	2.81933	2.83772	3.39353	4.70008	4.59706	4.35695
Stat5a	1.37068	0.00044739	0.00808361	1.84964	1.37794	2.83622	0.772372	3.01559	2.78141	3.41171	3.13859
Gm44715	1.34055	0.000451035	0.00812845	1.1052	2.03103	2.94923	1.92853	1.77792	3.1627	3.98791	4.31474
Hacd2	1.08503	0.000451303	0.00812845	5.38517	5.48272	5.00729	4.72806	5.70195	6.31304	6.6895	6.22458
Etv4	1.5518	0.000454725	0.00817713	4.25295	3.65101	3.56028	3.36956	4.45724	4.81933	5.82286	5.87843
St6galnac5	0.994852	0.000460127	0.00826121	6.00467	6.16248	5.67332	5.85559	6.33531	7.22865	7.17474	6.92426
Mcc	0.997692	0.00046242	0.00828928	6.5797	6.07242	5.87068	6.0509	7.06137	7.11752	7.49558	6.89113
Sox2	1.0699	0.000466273	0.00834519	6.50749	6.35265	5.55331	6.19867	6.88044	7.37765	7.32755	7.30454
Dpysl5	-1.86387	0.000468762	0.00835166	3.87851	4.15401	3.95765	4.58589	3.28742	3.20085	1.0508	1.59925
Caskin1	1.1142	0.000469311	0.00835166	7.79741	7.54626	7.04979	7.18488	8.22715	8.41602	8.60396	8.78167
Bbs2	1.18199	0.000469512	0.00835166	3.35693	4.01082	3.43282	3.6272	3.92281	4.62256	5.36341	5.21588
Efcab5	-1.73652	0.000469574	0.00835166	3.32741	3.29938	3.52946	4.09574	2.82012	2.28552	0.781966	1.46847
Rnasel	-1.34072	0.000473004	0.00839951	2.77	2.9223	4.47705	4.09574	2.18496	2.18759	2.32387	2.3217
Zbtb48	1.11947	0.000475846	0.00843679	1.35974	2.05369	2.5389	1.95769	2.21421	3.06955	3.37952	3.64186
Metap1d	1.24424	0.000479268	0.00848424	2.65586	3.83231	4.51426	3.25677	2.99887	4.72211	6.00004	5.4353
Sall3	0.950384	0.000482093	0.00852097	5.5667	5.29102	6.25049	5.17244	6.05917	6.66657	6.88703	6.46438
Pbxip1	0.94905	0.000485148	0.00856165	7.11492	6.96059	6.70019	6.87102	7.66108	7.88835	8.1093	7.78342
Nwd1	1.40144	0.000493298	0.00869199	8.62318	8.3442	7.73669	7.77754	9.02895	9.35213	10.1056	9.59771
Nudt4	-0.919147	0.000494386	0.00869767	8.0465	7.82468	7.73105	8.13111	7.51297	6.84681	6.49759	7.2015
Ampd3	0.859865	0.000495902	0.00871087	4.6125	4.57013	4.45534	4.63636	5.20805	5.40844	5.77418	5.31437
Hecw2	-1.07574	0.000498197	0.00873767	6.38207	6.05709	5.97541	6.12828	5.97194	5.21072	4.07088	4.97518
Fgd6	1.35806	0.000500765	0.00876918	6.41928	6.3273	5.87068	5.76364	6.61713	7.54828	8.1288	7.48612
Nos3	1.19456	0.000501953	0.00877645	1.30019	1.41341	0.991109	2.85332	2.47814	2.8309	2.62779	3.40313
Fzd8	1.61406	0.000503743	0.00878321	1.71931	3.32754	1.53709	0.836572	3.1579	3.67747	3.3957	3.64943
Fam13a	0.989323	0.000503885	0.00878321	3.13632	3.46912	3.35291	3.26845	3.69274	4.33871	4.85584	4.25647
Cc2d2a	1.34054	0.000505108	0.00879105	4.91504	5.63698	5.11849	4.71531	5.43002	6.28372	7.06264	6.96349
Rcan2	-0.866265	0.000506569	0.00879319	7.99872	7.65769	7.319	7.43281	7.37405	6.84179	6.38253	6.34597
Myo1f	-1.55766	0.000506778	0.00879319	3.8683	3.77891	5.95429	4.8536	3.66122	2.39927	3.21598	3.02683
Paqr3	1.18398	0.000510505	0.00884156	2.916	2.39273	2.71361	2.3801	3.20237	4.13046	4.03517	3.69402
Fzd10	1.0864	0.000511122	0.00884156	0.95884	2.30101	1.69358	1.22026	1.96165	3.56496	2.49888	2.39555
Utp14b	1.86764	0.000512677	0.00884425	6.99797	7.47197	7.0334	6.06269	7.33879	8.69919	9.79736	9.15798
Dnhd1	1.06841	0.000513599	0.00884425	1.8906	1.75503	3.24321	2.48398	2.59397	2.98461	3.99855	4.00248
Tmem185b	1.03954	0.000513613	0.00884425	2.50578	3.38228	2.40945	2.48398	3.12746	4.12385	3.76933	3.87918
Sytl5	-0.913338	0.000514791	0.00885113	5.23426	4.55035	4.04015	4.44884	4.64082	3.85545	2.81993	3.30114
Snapc3	0.872534	0.000516681	0.00887021	3.32741	4.73342	4.65894	4.15988	4.20373	5.17603	5.85833	5.1211
Ackr3	1.16706	0.000518761	0.00889249	0.95884	2.59164	1.45198	1.31344	2.02905	3.3327	2.52854	3.04988
Aox1	2.22158	0.00052225	0.00893881	4.45759	3.96971	3.24321	3.30295	4.53465	5.65968	6.77936	6.68936
Naaa	0.98354	0.000523755	0.00895108	6.58439	6.57942	5.9868	6.30461	7.08631	7.64196	7.56788	7.094
Palmd	1.02886	0.000529112	0.00902906	2.14871	2.56034	2.99507	2.78988	2.54875	3.71311	4.2815	3.9483
Sox21	1.05136	0.000534939	0.00911482	5.8831	5.79494	4.69643	5.29175	6.36659	6.60151	6.58399	6.33428
Gm21897	1.20228	0.000537628	0.00914692	3.26648	3.90264	4.98853	4.26859	3.4314	4.99245	6.43437	6.28655
Nat8f4	1.13462	0.000539531	0.00916557	4.29169	4.35438	4.28125	3.69803	4.36894	5.78217	5.75705	5.19017
Myo10	1.04036	0.000541022	0.00917719	7.80345	7.54126	7.06688	7.36165	8.30485	8.32826	8.60483	8.69474
Shisa9	0.784615	0.000545552	0.00922855	5.23027	5.15879	4.91888	5.13464	5.7896	6.11415	5.86416	5.8058
Ranbp3l	1.42211	0.000546298	0.00922855	3.45575	3.54305	3.52946	2.26817	3.63982	4.81113	5.29387	4.68611
Slc38a6	0.924699	0.000547675	0.00922855	3.80544	3.3912	4.77737	4.20313	4.11345	4.47469	5.77418	5.4699
Csgalnact1	1.16039	0.000547917	0.00922855	4.81754	4.48932	4.06901	4.60905	5.08279	5.82351	6.08732	5.61802
Nudt5	1.04345	0.00054811	0.00922855	1.41692	3.01759	2.78494	2.83772	3.112	3.84745	3.65297	3.69402
Whamm	0.987846	0.000551214	0.00926708	3.65905	3.51883	3.81156	3.63625	3.97502	4.72211	4.85876	4.97518
Sp9	-2.65587	0.000556351	0.00933962	3.83721	3.83884	3.62003	4.22128	2.74192	2.81459	-0.25334	-0.449527
Tek	1.03417	0.000558709	0.00936539	1.8906	2.57608	2.36358	2.98662	3.32813	3.65932	2.89016	4.06039
Rgs12	0.86961	0.000560434	0.00938045	5.73074	5.66116	4.94636	5.41251	6.25664	6.32748	6.28054	6.36448
Trpc6	-1.55109	0.000572212	0.00956351	5.73074	4.83502	3.55008	5.44633	5.29619	3.94808	1.34556	2.74545
Gramd3	1.14873	0.000573613	0.00957285	5.21019	5.93272	5.13564	4.99393	5.70195	6.5133	6.98855	6.65687
Gaa	0.865828	0.000576848	0.00961272	6.87199	6.90871	6.40424	6.66766	7.72027	7.63676	7.59617	7.36266
Abcb1a	0.994211	0.0005787	0.00962947	3.08431	3.51066	3.26832	3.66305	3.4561	4.54063	4.34954	5.09085
Prr18	-1.24215	0.000579966	0.00963643	7.63066	7.51649	6.92211	7.56364	7.17547	6.76853	4.79917	5.91342
Tm9sf4	0.799119	0.000585487	0.00971396	5.26962	5.75056	5.35662	5.35064	6.04906	6.28963	6.44413	6.13847
Dpagt1	1.30114	0.000586622	0.00971861	2.18208	2.88488	2.5389	1.70602	2.68036	3.77343	4.05568	3.95442
Cldn10	1.13397	0.000593779	0.00981887	6.11246	5.72608	5.45831	5.67204	6.26889	7.38112	7.02021	6.80143
Coq8b	0.99943	0.000594402	0.00981887	2.60755	2.56034	3.80299	3.48422	3.01559	3.9995	4.86749	4.49774
Impa2	1.05723	0.000597177	0.00985038	2.50578	2.26262	1.93224	2.65395	3.23128	3.55518	3.40373	3.35766
Ppargc1a	0.959969	0.000599608	0.00987615	5.87802	5.69938	5.45558	5.73865	6.2102	6.78118	6.94866	6.66156
Rab36	1.22495	0.000604309	0.00993776	3.67086	3.35517	2.74972	2.72352	4.14417	4.15009	4.81731	4.27616
Pfkp	1.00251	0.000605565	0.00993776	6.65592	6.34922	6.52375	6.73025	7.21128	7.44742	8.17319	7.43996
Nsdhl	1.01328	0.000606035	0.00993776	4.18873	4.11144	4.09732	4.08916	4.46942	5.12733	5.72859	5.18237
Gpr162	0.949367	0.000607842	0.00993776	5.07015	4.69068	4.6778	5.06265	5.70195	5.58471	6.34239	5.67289
Msi1	0.866211	0.000607933	0.00993776	6.28749	6.20738	5.61334	6.13627	7.02778	6.88637	6.9411	6.85641
Nim1k	1.09545	0.000608595	0.00993776	5.71658	4.62033	4.89892	5.34789	5.84208	5.97797	6.55726	6.55581
Plce1	1.01401	0.000610433	0.00993977	5.00171	4.43858	4.24376	4.5576	5.4486	5.41387	6.04946	5.38859
Zfp383	1.05754	0.000610815	0.00993977	2.55756	3.21142	3.24321	2.70644	3.04845	4.01385	4.51054	4.30997
Oxsr1	-0.96968	0.000611342	0.00993977	6.83575	6.5125	6.3046	6.64206	6.19744	6.04242	5.06256	5.11291
Snx14	0.958885	0.000614173	0.00997128	4.6783	4.36348	4.75089	4.94016	4.93246	5.60382	6.14829	5.85572
Ptpn13	1.13262	0.000615035	0.00997128	6.2006	6.11479	5.25978	5.67643	6.5825	6.96422	7.24955	6.99055
Rhox8	-1.0719	0.000622377	0.0100627	3.63515	2.85939	4.16573	3.8062	2.40391	2.37723	2.57191	2.88018
Iqcc	1.0501	0.000622443	0.0100627	2.60755	3.16014	3.28071	2.89913	3.57363	3.57468	4.79307	4.1644
Atxn7l2	1.09582	0.000623375	0.0100634	2.50578	2.68168	3.06839	2.95804	3.01559	3.39984	4.60056	4.49354
Apbb1ip	-1.7073	0.000628537	0.0101324	4.06895	4.3033	6.0186	5.35887	3.62899	3.05573	2.65494	3.5397
Gm4076	-1.30352	0.000636374	0.0102442	11.1733	10.2062	10.3001	10.7338	10.0972	9.8965	8.49832	8.72662
Sra1	0.789062	0.000639447	0.0102784	3.95773	4.30802	4.61067	4.3751	4.75471	4.86756	5.43563	5.34032
Ankrd16	1.39162	0.000640311	0.0102784	3.41423	2.89747	3.50854	3.44357	3.36773	4.57493	5.43367	5.3096
Porcn	0.966105	0.000643527	0.0103155	2.5319	3.3733	2.67657	3.0824	3.34145	4.01385	4.06077	4.0885
9330182L06Rik	-1.01833	0.000645155	0.010327	5.02489	5.13508	4.75534	4.79422	4.04182	3.57468	3.51903	4.51026
Lsm4	-0.979713	0.000656562	0.0104948	4.1042	4.06201	4.06185	3.92169	3.65056	3.09678	2.92403	2.58108
Il18	1.14073	0.000667693	0.0106578	4.63074	4.17999	4.58091	4.65873	4.74472	5.56778	6.41167	5.84092
Gale	1.38734	0.000669782	0.0106713	2.47918	2.42785	2.34009	1.59904	2.93001	3.27426	4.25956	3.87273
Fbxl12	1.33989	0.00067042	0.0106713	2.04369	3.24134	2.97995	1.89877	3.49237	3.464	4.43816	4.09959
Zdhhc24	1.04823	0.00067573	0.0107408	2.7026	3.66579	3.11065	3.13441	3.63982	4.05609	4.61099	4.47237
Tpcn2	1.03071	0.000676889	0.0107442	1.17317	2.52834	3.2047	2.17191	2.63781	3.23802	4.00384	3.37602
Mcu	0.925534	0.00068098	0.010794	4.13008	4.02235	3.90258	4.21526	5.0179	4.84766	5.41394	4.68611
Col4a2	0.882256	0.000689473	0.0109135	4.64278	4.24049	4.95412	4.70675	4.96295	5.14048	5.95433	5.99141
Sdsl	1.24069	0.000723592	0.0114376	1.76408	2.03103	1.05021	1.67123	2.76188	3.1627	3.19764	2.3217
Gm42785	1.35392	0.000724919	0.0114426	2.58277	2.49561	4.04742	2.67166	2.78155	4.09713	5.20483	5.03706
A430105I19Rik	1.09859	0.000728937	0.0114901	3.37147	3.47753	3.6394	3.12158	3.72359	4.3444	4.9791	4.91367
Dusp26	-0.942062	0.000734654	0.0115642	6.46236	6.83541	6.08723	6.46806	5.77495	5.40027	4.83522	6.07667
Pcdhga6	0.895418	0.00073858	0.0116099	3.68256	3.70926	3.46576	2.9724	4.21824	4.52066	4.49184	4.1644
Kctd13	-0.851602	0.000742834	0.0116606	5.91819	5.84451	5.53532	5.69819	5.51182	4.70893	4.36195	5.01086
Pou3f4	0.998212	0.000747759	0.0117069	3.54824	3.93961	3.16514	3.52375	4.04182	4.76093	4.8233	4.52679
Abcc5	0.907226	0.000748638	0.0117069	5.50869	5.88614	6.98877	6.21838	6.04499	6.64251	7.87109	7.66709
Zfp641	1.23409	0.000749759	0.0117069	3.50933	3.54305	2.88574	3.28004	4.00043	4.19489	4.60752	5.32386
Hgf	1.26912	0.000749901	0.0117069	3.85801	3.18087	2.97995	3.85351	4.1668	4.62723	5.26993	4.87223
Rbm4	1.15258	0.000752519	0.0117317	0.707019	1.7271	2.13696	2.44332	1.52125	3.12351	3.77553	3.06127
Alms1	1.14255	0.000756301	0.0117745	4.46439	4.4684	4.48242	4.42815	4.63542	5.45127	6.37438	5.91185
Zfp219	0.85551	0.000760345	0.0118212	5.72792	5.22517	5.27844	5.18791	6.06721	6.05636	6.3382	6.37021
Fgd3	-1.55142	0.000774421	0.0120236	3.72846	4.45569	5.68035	4.65428	3.30112	2.96996	2.61402	3.40313
B930095G15Rik	1.03355	0.000779743	0.0120897	6.52873	6.53984	6.28166	6.07272	6.94185	7.30945	8.01423	7.2913
Gm26853	0.9809	0.000783259	0.0121277	2.11454	2.78008	4.18564	3.0007	2.59397	4.18223	4.95746	4.18538
Nr1d2	0.873688	0.000789135	0.0122021	5.83146	5.67218	5.75996	5.94203	6.14713	6.7611	6.88129	6.8975
Dhrs3	0.766943	0.000791402	0.0122144	5.46191	4.9899	5.36246	4.86134	5.94383	5.9651	6.21707	5.61029
Galnt13	-1.13333	0.00079233	0.0122144	4.13008	3.98157	3.6394	4.32563	3.65056	3.22574	1.7993	2.86726
5031425E22Rik	1.16735	0.000793155	0.0122144	3.20286	3.42635	4.41656	3.04213	3.4438	4.64579	5.52294	5.09363
B4galt7	0.977964	0.000810679	0.0124673	2.7026	3.08514	2.47563	2.86875	3.89598	3.54533	3.74427	3.84664
Igfbp2	0.822972	0.000815348	0.0125222	5.98826	6.13086	5.90511	5.99398	6.45196	7.19832	6.88057	6.77227
Pou3f2	0.946797	0.000819266	0.0125654	5.96448	5.88298	5.54306	5.99221	6.43963	6.71131	7.17532	6.84739
Cacna2d3	-1.04691	0.000821832	0.0125861	5.08787	4.24049	4.31177	4.45396	4.52301	3.55518	2.48382	3.32968
Tspan9	0.845865	0.000822831	0.0125861	5.48549	5.64073	4.95799	5.00095	6.03273	6.15521	6.18367	6.0948
Ptprc	-1.71504	0.000831456	0.0127009	4.45759	4.21056	6.68629	5.42038	3.46829	3.62231	3.19764	3.5397
Exoc6	-0.944008	0.00083454	0.0127054	5.10971	4.6725	4.97334	5.15995	4.21824	4.29235	3.41171	4.22136
Rbm15	0.8191	0.000834558	0.0127054	4.63677	5.24746	5.5736	5.05929	5.17123	5.90281	6.37336	6.33545
Tmem94	0.809236	0.00083523	0.0127054	6.16973	6.14676	5.93482	5.77801	6.81987	6.7091	6.89488	6.83997
Trps1	1.29891	0.00083622	0.0127054	6.87964	6.80735	5.8604	6.03046	7.0684	7.88004	8.04374	7.7574
Gnai1	-1.0266	0.000844555	0.0128149	6.92223	7.34166	6.68045	6.82824	6.45962	5.76105	5.19099	6.2559
Mtg2	0.876881	0.000851578	0.0129042	2.65586	2.75264	2.94923	2.9724	3.40627	3.67747	3.84789	3.87273
Lgi1	1.06045	0.00085882	0.0129817	5.13123	4.75432	5.03316	5.423	5.46086	5.89313	6.95413	6.27192
Cyb561d1	1.0574	0.000858976	0.0129817	2.65586	2.78008	3.17845	1.83734	3.25962	3.99226	3.88276	3.53153
Sox11	-1.01495	0.00086931	0.0131079	6.17181	6.42504	6.04789	6.43604	5.79687	5.80918	4.56522	4.8527
Gramd4	0.786134	0.000869631	0.0131079	5.8209	5.47644	5.35369	5.39396	6.23539	6.31014	6.27071	6.36677
H1fx	-1.11648	0.000872185	0.013129	4.80688	4.64665	3.83696	4.79422	4.46334	3.84745	2.20033	3.10596
Iqce	0.734916	0.000874932	0.0131529	4.65472	4.76808	5.32106	5.35887	5.43002	5.4644	6.19643	5.94758
Atp7b	1.51954	0.000876327	0.0131565	2.04369	2.26262	1.05021	1.17131	2.76188	2.84703	3.40373	3.55589
Ctns	0.896533	0.000881116	0.0132109	3.31241	3.60573	4.07614	3.7406	3.66122	4.62256	5.06003	4.92306
Cd24a	-1.83734	0.000895942	0.0134155	3.38586	3.77891	3.79438	4.74489	2.93001	2.84703	0.877254	1.74764
A830039N20Rik	-1.40592	0.000898769	0.0134401	4.24508	3.46912	3.75938	4.15359	3.6071	2.90981	1.56179	1.93266
Acacb	1.52307	0.000900276	0.013445	3.63515	2.94672	2.71361	2.3801	3.81236	4.21988	4.56522	5.12653
Ccdc28b	0.98771	0.000904259	0.0134846	3.65905	4.05641	4.16573	3.94372	3.94915	4.81113	5.5983	5.3681
Anln	-1.29501	0.000905301	0.0134846	6.66774	7.10793	6.90119	6.23634	5.29961	4.91424	5.3757	6.18737
Itga1	1.08206	0.000909439	0.0135285	2.5319	2.16194	2.29193	2.74039	2.8943	3.13669	3.63263	4.30039
Zfp420	0.976191	0.000911772	0.0135455	2.2466	2.20306	3.17845	2.54289	2.68036	3.44293	4.18702	3.67931
Pvt1	-1.05378	0.000920454	0.0136453	3.21903	3.10697	2.94923	2.89913	2.63781	1.60197	1.72439	2.02863
Ppt2	1.07849	0.000920894	0.0136453	1.23808	2.22319	2.26723	1.31344	2.70118	2.9402	3.02111	2.71692
Pcdhgc5	0.764366	0.000936564	0.0138594	5.5667	5.27905	5.16936	5.20016	6.00997	6.25227	5.98674	6.0165
Nfyc	0.850835	0.000945371	0.0139716	3.77295	4.08968	4.26263	3.93641	4.24684	4.73517	5.35516	5.09916
Cspg5	1.00233	0.000949199	0.0139955	9.171	8.94561	8.22718	8.67291	9.648	9.90772	9.77839	9.69244
Ints5	0.940541	0.00094945	0.0139955	2.79178	3.50245	3.2047	3.25677	4.2818	4.15009	4.09586	4.00248
Ccdc190	0.856896	0.00095756	0.0140967	4.99233	4.73342	4.64463	4.67638	5.24396	5.74822	5.78957	5.67289
Tead3	1.29412	0.000966233	0.014206	2.07955	1.60968	2.05275	2.70644	2.1246	3.12351	3.93906	4.25647
Gm37069	1.65906	0.0009729	0.0142855	2.85523	0.813874	1.96332	1.17131	2.80097	2.69494	4.4956	3.25228
Tbc1d2	1.46179	0.000979705	0.0143669	1.35974	2.26262	1.36154	0.705182	2.65924	2.65885	2.83188	3.37602
Gprin3	-1.3415	0.000989028	0.0144818	3.18651	2.62229	2.40945	2.59949	2.37829	2.08252	0.252367	0.723613
Gys1	0.915749	0.000990086	0.0144818	5.1355	4.71221	4.43885	4.72383	5.43002	5.67105	5.94886	5.61416
Sox1	0.962579	0.000993174	0.0145083	5.53476	5.41433	4.72391	5.22735	5.76756	6.42875	6.32559	6.21823
2610203C20Rik	1.47431	0.000996146	0.0145167	4.94451	4.99869	4.63017	4.62277	4.92806	6.32172	7.14991	6.60917
Slc19a2	1.26524	0.000996306	0.0145167	2.14871	2.39273	2.10943	1.35787	2.42908	3.44293	3.72519	3.38512
Tnik	1.16299	0.000999073	0.0145332	7.72567	7.66138	7.4219	7.42826	8.10556	8.41838	9.16476	9.19368
Cd53	-1.58399	0.000999994	0.0145332	3.20286	3.38228	5.17601	4.78611	2.50206	2.7981	2.23672	2.71692
Rmnd1	1.05409	0.00100165	0.0145386	3.28195	4.02808	4.38247	3.71521	3.71338	4.59417	5.78343	5.4869
Ddb2	1.14846	0.00100322	0.0145428	2.14871	2.54443	2.4539	2.74039	2.54875	3.49503	4.41849	3.92355
Rce1	1.13592	0.00101081	0.0146342	1.23808	1.7271	2.34009	2.12127	3.12746	2.84703	2.86713	3.15994
Atg9a	0.730278	0.0010128	0.0146443	4.77442	4.58576	4.51426	4.53842	5.4486	5.33028	5.37366	5.17452
Fth1	-1.43933	0.00101656	0.0146801	11.6927	11.1823	11.4821	11.7394	11.1544	10.5019	9.06993	9.60988
Hmgn5	-0.780047	0.00101826	0.0146822	5.55082	5.13508	5.20881	5.78413	4.81802	4.56521	4.56164	4.62217
Igsf11	0.96433	0.00101929	0.0146822	6.53842	6.49604	6.34499	6.10566	6.83172	7.3475	7.78885	7.36381
Cth	1.66901	0.00102815	0.0147911	2.72542	3.05176	1.05021	2.29126	3.09637	4.24444	4.3244	4.18016
Kank2	0.874	0.00103091	0.014812	4.437	4.54636	3.62003	4.05584	5.46998	4.81523	4.77772	5.08528
Tmem176a	0.808394	0.00103947	0.0148789	3.95773	3.95774	3.82854	4.08256	4.73466	4.86756	4.86749	4.57924
Mical2	0.920757	0.00104108	0.0148789	6.98975	6.48149	6.72761	6.75434	7.53197	7.5089	8.19503	7.40127
Cntln	-0.828215	0.00104115	0.0148789	5.79417	5.16401	5.44461	5.65211	5.17123	4.74811	4.31592	4.51441
Grk3	1.0745	0.00104194	0.0148789	7.12246	6.81234	6.67577	6.56481	7.38132	7.74938	8.41542	7.91599
Kremen1	0.94063	0.00104211	0.0148789	4.75792	4.93908	4.13875	4.09574	5.36629	5.37268	5.73814	5.21843
Hsd11b1	1.09883	0.00104508	0.014897	4.25295	3.50245	3.0967	3.83791	4.46334	4.92567	4.88479	4.78904
Cand2	1.09022	0.001046	0.014897	3.28195	3.08514	3.57042	2.806	4.18168	4.46949	3.88276	4.54719
Tnfrsf11a	-1.64717	0.00104989	0.0149337	3.23502	2.78008	4.24376	3.56223	2.3522	1.78053	0.830397	2.18259
Acsl3	1.2091	0.00105699	0.0150159	8.96354	8.85922	8.56083	8.34174	9.21954	10.0528	10.6133	9.6654
Hepacam	1.00985	0.00106436	0.0150913	8.24855	8.52483	7.66759	7.75643	8.76333	9.20228	9.22175	9.04992
Gm2830	-2.18216	0.00106495	0.0150913	3.93833	3.64356	4.00323	3.67188	3.51606	2.46345	0.252367	0.330492
Slc17a9	-1.15169	0.00106977	0.0151407	3.52241	3.21142	4.62532	3.94372	2.24289	2.98461	2.80789	2.71692
Cdh9	-1.58921	0.00107597	0.0151981	3.53538	2.89747	2.55939	3.39109	2.52559	2.54481	0.0215591	0.936509
Lonrf3	0.870356	0.0010765	0.0151981	5.52179	4.86094	5.30295	4.97979	5.77249	5.99617	6.53369	5.82931
Six3os1	2.09173	0.00108733	0.0153318	1.93042	2.28194	0.309858	-0.103429	2.99887	2.8309	3.28711	3.70131
Gm26905	1.26351	0.00109142	0.0153705	3.69418	3.60573	5.04774	4.22128	3.73372	5.14048	6.23966	6.43075
Grtp1	1.11667	0.00112223	0.0157848	2.83439	3.00602	2.10943	2.806	3.20237	3.8232	3.88849	4.26635
Pxdn	1.28384	0.0011249	0.0158028	4.20505	4.34063	4.14554	3.75728	4.27488	5.3671	6.06852	5.81087
Hsd17b7	1.1549	0.0011288	0.015838	3.97687	4.50585	3.30518	3.67188	4.55194	5.04233	5.47995	5.01965
Amigo1	0.8379	0.00113197	0.0158629	5.43101	5.0503	4.55053	4.46923	5.79445	5.85177	5.8815	5.32149
Tle2	1.17599	0.0011344	0.0158775	3.71713	4.26011	4.30571	4.04229	4.12889	4.79043	6.15187	5.91969
Eme2	1.06623	0.00114253	0.0159716	1.76408	2.16194	2.73177	1.77317	2.99887	3.26228	3.15073	3.27202
Zfp507	0.775873	0.00115351	0.0161052	4.32941	4.16446	3.85364	4.15988	4.89682	4.94828	4.91036	4.84613
Sec61a2	0.950103	0.00117279	0.0163543	3.44204	3.7445	3.81156	3.7406	3.68231	4.79459	5.23887	4.76486
Lmnb1	-1.05709	0.0011798	0.0164319	4.4439	5.43605	4.52991	4.88809	3.34145	3.47442	3.88276	4.35695
Ttc4	1.01945	0.00118783	0.0164925	4.01441	3.94568	4.13875	4.35332	4.31594	4.76942	5.96793	5.45054
Pitpnc1	0.974938	0.00118831	0.0164925	6.65888	6.48358	6.7071	6.42564	6.86323	7.52716	8.10531	7.66055
Hacd3	0.975312	0.00118851	0.0164925	7.12353	6.99904	6.68162	6.71219	7.37162	8.02133	8.13303	7.87865
Olfr986	1.21562	0.00119142	0.0165128	2.39629	3.27065	4.71481	3.0691	2.68036	4.53068	5.65486	5.37724
Smarca1	-1.52592	0.00119591	0.0165548	6.77689	6.10262	6.34056	6.90323	6.32025	5.49543	3.75686	4.44654
Yap1	0.811082	0.00120469	0.016656	5.39943	5.2076	4.64463	4.84582	5.85142	5.87161	5.94886	5.66917
Slc5a6	1.25414	0.00120961	0.0167038	2.50578	2.47897	1.83475	2.48398	2.80097	3.72188	4.08592	3.65696
Atl2	1.12598	0.00121404	0.016726	5.22628	5.21012	4.97334	5.42038	5.23685	6.53586	6.78321	6.7256
Mdga1	0.732312	0.00121417	0.016726	4.53066	4.58576	4.19221	4.3751	5.45474	5.26875	4.85876	5.02548
Tmem19	0.811824	0.00121654	0.0167385	4.11288	4.58187	3.94991	3.78195	4.794	5.08376	4.79917	4.99313
Atg16l2	0.901869	0.00122012	0.0167675	2.97431	3.24134	3.43282	3.09558	3.58488	3.85545	4.52532	4.34767
Tspan17	-1.01813	0.00123305	0.0169247	3.49612	3.08514	2.93361	3.79816	3.09637	2.05501	1.69853	2.43111
Gli1	2.04231	0.00123721	0.0169612	2.79178	2.47897	1.99375	1.22026	2.96485	3.92548	4.62135	5.09363
Invs	0.908115	0.00124547	0.0170539	3.03036	4.05079	3.61024	3.42281	4.07409	4.41643	4.90189	4.34767
Rnf213	0.789044	0.00124955	0.0170892	5.32669	5.28863	6.52636	6.12185	5.78229	6.38247	7.2423	7.00463
Rpl29	-1.18448	0.00125342	0.0171057	8.3516	7.60688	7.35608	7.9772	7.78933	7.13979	5.62429	5.99735
Scd3	-1.1153	0.00125377	0.0171057	3.25084	2.89747	2.80224	2.63603	2.68036	1.35367	1.2057	1.90764
Kyat3	0.994695	0.00126977	0.0173031	2.7026	2.24304	2.96467	2.63603	2.99887	3.51536	4.21921	3.7158
Chst1	0.84036	0.00127128	0.0173031	6.82522	6.5084	6.48946	6.74287	7.4195	7.70028	7.50307	7.30274
Ccnl2	1.1295	0.00127398	0.0173063	4.97339	5.34023	6.44886	5.29175	5.2404	6.35594	7.55262	7.42019
Ngef	0.854109	0.00127456	0.0173063	7.40546	7.17663	6.8058	7.11542	7.92325	8.19402	7.97841	7.82244
Myh7	-1.49761	0.0012842	0.0174163	4.74681	5.04748	4.51426	4.77796	4.43255	4.23221	1.89349	2.5328
Gm10125	0.983971	0.00128764	0.0174422	2.50578	2.09797	2.02355	2.3801	3.112	3.3212	3.3466	3.11692
Usp53	1.05654	0.00129102	0.0174672	6.27981	6.05147	5.85212	5.31165	6.56131	6.92202	7.75788	6.48038
Rbmx	0.867517	0.00129442	0.0174924	4.39492	5.33793	5.45831	5.14101	4.82277	5.84977	6.65798	6.44929
Cabp1	-1.56996	0.00130698	0.0176151	7.21706	6.31094	6.2426	6.64878	6.78739	5.66651	3.57695	4.1051
Rad21	-0.823847	0.00130716	0.0176151	8.08781	7.83248	7.68459	7.9457	7.52469	7.12994	6.72355	6.87831
Slc9a8	0.773939	0.00130815	0.0176151	3.40011	4.53835	4.38247	4.36425	4.26792	4.96685	5.3406	5.20308
Grik1	-1.48269	0.00131002	0.0176194	3.35693	3.00602	3.23049	3.43323	3.14276	1.8462	0.679937	1.46847
Gm44231	1.22179	0.00132141	0.0177399	-0.14239	1.75503	3.24321	3.01464	2.18496	3.22574	4.09586	3.53153
Rgs1	-1.87754	0.00132354	0.0177399	4.31444	3.22147	6.40141	4.64535	3.35465	2.65885	2.5576	2.41344
Tox2	0.946824	0.00132366	0.0177399	4.80152	4.29381	3.92644	4.70245	5.36303	5.22622	5.67986	5.25361
Tmem246	0.80645	0.00132828	0.0177808	4.01441	4.66148	3.77698	4.33121	4.62457	5.13063	4.93272	5.31437
Lin28b	-1.55995	0.00134369	0.017966	3.56098	2.63736	2.76744	3.55271	2.85769	2.08252	0.511939	0.833984
Gm20594	-1.42662	0.0013473	0.0179924	13.2922	12.5142	12.4737	12.7948	12.5575	12.0844	10.177	10.5537
Cnnm3	0.752821	0.00135024	0.0179924	4.92493	5.32168	4.99981	4.49929	5.73765	5.73311	5.75549	5.53058
Swap70	0.839272	0.00135166	0.0179924	5.73918	5.75575	5.86452	5.71109	6.07521	6.50188	6.89131	6.949
Gpr34	-1.68922	0.00135201	0.0179924	4.74681	4.81526	6.46795	5.75743	4.00043	3.98499	2.83188	4.04326
Xist	1.45121	0.00135575	0.0180212	-0.317887	-0.230763	9.58712	8.65438	-0.129417	0.158001	11.5304	10.9319
Hykk	1.21228	0.00136347	0.0180881	1.30019	2.62229	1.80073	1.63559	2.78155	2.81459	3.38764	3.19138
Kif5b	-1.53679	0.00136397	0.0180881	10.4022	9.58815	10.068	10.4923	9.75499	9.08923	7.66288	7.89545
Fam193b	0.923597	0.00137159	0.018168	4.81754	5.47854	6.13579	5.4869	5.33333	6.07873	7.03579	7.16303
Ndp	1.11138	0.00137809	0.0182177	3.28195	3.28987	2.34009	3.29154	3.57363	4.40558	4.30739	4.34301
Pcdhgb1	0.940548	0.00137862	0.0182177	2.58277	3.23144	2.85292	3.14712	3.61809	3.79853	4.30311	3.84664
Pcdhga5	0.948844	0.00138015	0.0182177	2.72542	3.30883	3.15171	2.72352	3.35465	3.84745	4.51425	3.9483
Tbc1d19	0.943401	0.0013847	0.0182354	2.916	4.08419	4.16573	3.91427	3.30112	4.65498	5.56111	5.26843
Slc25a34	0.9554	0.00138471	0.0182354	3.7057	2.95878	2.65769	3.42281	4.2887	3.58433	4.22827	4.4552
Slc25a29	1.06632	0.00138686	0.0182427	2.00691	3.20131	2.26723	2.26817	3.31469	3.56496	3.88276	3.24231
6720427I07Rik	1.40134	0.00139867	0.0183767	2.58277	2.9223	2.21652	1.73999	2.57153	4.23221	4.14456	3.99062
Ccl3	-1.28401	0.00140164	0.0183945	3.04857	2.51207	3.62003	3.13441	2.1246	1.10812	1.31185	2.65812
Nxn	1.01447	0.0014129	0.0185209	4.38779	3.85183	3.66799	4.22728	4.66221	5.2537	5.34269	4.9168
Pla2g4a	-1.22198	0.00141825	0.0185615	2.2466	3.42635	4.42217	3.13441	1.14947	1.63949	2.72065	2.90568
Arhgap42	0.958144	0.00141978	0.0185615	4.51765	4.07867	3.94991	4.80228	4.98857	5.2293	5.64643	5.31675
Slc30a7	0.809941	0.00142158	0.0185615	4.31444	4.48932	4.61067	4.07593	4.86489	5.02472	5.47043	5.3612
Alg3	0.934864	0.00142253	0.0185615	1.76408	2.83343	2.19049	1.83734	2.72169	3.54533	3.05207	3.02683
Micu2	-0.744735	0.0014245	0.0185659	5.30413	5.11368	5.04411	5.27157	4.83695	4.40012	4.06583	4.45951
Inpp1	0.764369	0.0014409	0.0187582	4.26078	4.09515	4.46624	4.59983	4.71433	5.14048	5.12941	5.47842
Aacs	0.856115	0.00144494	0.0187736	5.5021	5.67949	5.1526	4.36425	5.93946	6.19671	6.24971	5.73999
9930111J21Rik2	-1.12599	0.00144539	0.0187736	3.73972	3.59804	5.7841	4.51409	3.04845	2.65885	3.59808	3.84664
Tbp	0.799171	0.00144727	0.0187765	3.77295	3.51066	4.22465	3.76555	4.34268	4.32726	4.90472	4.87868
Rnpc3	1.47853	0.00145032	0.01879	3.85801	4.11683	4.05465	3.53347	3.62899	5.68008	6.33611	5.65608
Lpgat1	-0.971484	0.00145161	0.01879	7.49864	7.40416	7.35973	7.41058	7.21671	6.48652	5.71414	6.37136
Acss2	0.884763	0.00146297	0.0189154	5.70514	5.89714	5.61823	5.88055	6.12419	6.55071	7.12767	6.83583
Zfp945	0.998207	0.00147057	0.0189634	3.01192	3.22147	3.3646	3.46404	3.20237	4.46949	4.83818	4.46381
Lpin1	0.725596	0.00147059	0.0189634	4.53712	4.98402	5.10461	4.87287	5.50592	5.47222	5.87286	5.55092
Sec14l2	0.760589	0.00147169	0.0189634	5.55401	5.60665	5.34486	5.41776	5.97408	6.35594	6.44704	6.18217
Stard8	0.747668	0.0014787	0.0190322	4.55634	4.53433	4.71481	4.49433	5.10248	5.46179	5.24558	5.4699
Stat2	0.798838	0.00149418	0.0192078	3.58613	3.59804	4.27507	3.79816	4.20373	4.18858	5.12941	4.90737
Dcx	-2.23076	0.00149572	0.0192078	4.53066	4.6725	4.69179	5.41514	4.10566	3.62231	0.626082	2.02863
Tmem201	0.720515	0.00149813	0.019217	5.58865	5.55795	5.33895	5.45403	6.16784	6.25075	6.31712	6.08227
Abtb2	0.875748	0.00150167	0.0192407	5.23823	5.12174	4.63983	4.79017	5.57238	5.70463	5.91417	6.09341
Zbtb37	0.888151	0.00150899	0.0193128	4.75792	4.99284	5.18922	4.74489	5.02204	5.65739	6.44898	6.08646
Ccdc57	1.03662	0.00151248	0.0193356	2.55756	2.52834	3.12447	2.83772	2.91226	3.26228	4.529	4.39795
Plekhb1	-1.30277	0.00151913	0.0193879	9.65087	9.25426	9.43465	9.80651	9.23635	8.61162	7.37219	7.71746
Fam46c	-1.72052	0.00151999	0.0193879	3.81611	3.55898	5.82063	4.64086	3.31469	2.3321	2.163	3.02683
Rfx2	1.2258	0.00152343	0.01941	2.5319	2.26262	1.45198	1.83734	2.98196	3.01348	3.54102	3.42093
Tmsb4x	-0.953877	0.00153049	0.0194782	7.24595	7.38865	7.59501	7.44702	6.60061	6.86277	5.86561	6.52014
Ccdc148	-1.75021	0.00154059	0.0195848	5.45851	4.88325	5.11156	5.66321	5.15246	4.01385	2.4686	2.48285
Pkp4	-1.283	0.00155023	0.0196853	8.93048	8.51441	8.08116	8.38499	8.5533	7.87021	5.99739	6.35987
RP24-570C10.8	1.11333	0.00155248	0.0196865	1.71931	1.8616	2.93361	1.92853	2.21421	2.87876	3.842	3.86625
Oxr1	-0.813227	0.00155405	0.0196865	7.35239	7.44544	7.56112	7.27597	6.85744	6.70469	6.35796	6.46331
Adgrf5	0.801559	0.00155552	0.0196865	4.34423	4.27465	3.65852	4.95831	4.85099	5.15026	4.91878	5.52236
Prdm16	1.38538	0.00155899	0.0196955	5.79147	5.32634	4.34755	5.00794	5.79687	6.56906	6.90268	6.7085
Rarg	1.21779	0.0015597	0.0196955	3.13632	3.24134	2.16397	3.0007	3.65056	3.89477	4.46525	4.41137
Lxn	0.759679	0.00156672	0.0197622	4.76894	4.38151	4.34755	4.3588	5.60035	5.39205	5.15816	4.73316
Nphs1	1.79907	0.0015713	0.019798	1.76408	2.99435	2.13696	0.705182	2.15509	3.83941	4.74966	4.00248
Slc25a36	0.802307	0.00157847	0.0198663	4.32195	4.78511	5.18922	4.60905	4.67804	5.41116	6.21365	5.78706
Sfxn4	1.17635	0.00158057	0.0198681	0.95884	2.52834	2.10943	1.86838	2.1246	2.7981	3.85961	3.32023
Timp3	0.954944	0.00158598	0.0198681	7.90314	7.6788	7.17041	7.63532	8.31036	8.7226	8.73793	8.43801
Ivd	1.12867	0.00158663	0.0198681	6.2188	6.15595	5.74215	6.00449	6.39242	7.15201	7.79649	7.28706
Senp1	0.895989	0.00158718	0.0198681	4.07785	4.48099	4.70565	4.05584	4.42005	5.04932	6.01321	5.39311
Klhl25	0.841827	0.00158735	0.0198681	3.4282	3.19113	3.78571	3.09558	4.36242	4.23221	4.23278	4.03173
Fbxo10	0.891223	0.00159228	0.0199035	4.67244	4.58187	4.54026	3.76555	5.35976	5.02117	5.37774	5.37496
Chka	0.877882	0.00159395	0.0199035	4.89001	5.44036	6.18936	5.13144	5.27205	6.04941	7.20891	6.62076
Mllt11	-1.12926	0.00159543	0.0199035	5.41003	5.18469	5.22493	5.88055	5.10639	4.56033	3.22507	4.29075
Nlrx1	0.835318	0.00159949	0.0199323	2.58277	3.10697	2.59952	2.83772	3.50427	3.96296	3.32985	3.64943
Vtn	1.07783	0.00161119	0.0200538	3.95773	3.43501	4.88275	4.59055	4.4511	4.50041	5.50813	6.71932
Nprl3	0.887914	0.00161277	0.0200538	3.79469	3.99919	3.59047	3.29154	4.38832	4.52568	4.583	4.72244
Shisa5	0.823454	0.00161917	0.0201114	3.63515	3.58254	3.31726	3.84573	4.51127	4.70008	4.13495	4.31474
Abcc4	0.828157	0.00163241	0.0202422	3.75088	3.59031	3.69602	4.07593	4.26093	4.66412	4.81731	4.66386
Rgs20	0.944269	0.00163327	0.0202422	5.91074	5.69938	5.12537	5.44376	6.05109	6.69358	6.66049	6.53451
Ubash3b	-1.12458	0.00164332	0.0203446	4.16388	4.56225	5.30295	4.76152	3.82189	3.49503	3.14116	3.84004
Hhex	-1.97622	0.00165014	0.0204068	2.89602	2.63736	4.1724	3.54312	1.85424	2.08252	0.179458	1.16486
Plin2	0.861723	0.00165891	0.0204929	2.60755	2.62229	2.80224	2.59949	3.24552	3.65016	3.76311	3.37602
Itgb4	-1.42584	0.00166717	0.0205726	5.61332	6.51862	5.33301	4.87287	4.23261	3.87917	3.65969	4.9168
Dusp19	-0.996895	0.00167175	0.0206068	3.50933	3.49419	3.3762	3.44357	2.87611	2.92508	2.14396	1.90764
Pick1	1.00802	0.00169062	0.0208167	2.79178	4.23058	4.34755	3.82214	4.39472	4.46949	5.10008	5.27578
Ubiad1	1.0207	0.00171299	0.0210694	3.44204	3.16014	3.24321	2.75708	3.59603	4.46949	4.32862	4.23651
Snta1	0.775327	0.00172452	0.0211883	5.51526	5.18212	5.55076	4.9365	6.15658	6.24163	5.90854	5.97494
Gulp1	1.17083	0.0017294	0.0212253	1.84964	2.51207	1.57783	1.95769	2.45382	3.22574	3.70585	3.1493
Gm11410	-1.22642	0.00173518	0.0212733	8.65175	8.02501	8.21512	8.57516	7.72282	7.88395	6.39264	6.58569
Bcas1	-1.59905	0.00173842	0.02129	9.57851	9.04261	9.36615	9.80124	9.02483	8.49651	6.72355	7.14708
Dusp11	0.946821	0.00174359	0.0213304	4.75238	5.0016	5.63763	4.9069	4.88322	5.88339	6.80912	6.4772
Pgm2	0.795286	0.00174882	0.0213713	6.40168	5.79662	5.88496	5.90508	6.76656	6.89124	6.88488	6.62172
Slc35f6	1.06087	0.00175164	0.0213828	4.72998	4.81857	4.39962	4.00087	4.81325	5.70241	5.9043	5.73999
Lrrc8c	1.19612	0.00176074	0.0214708	5.4551	5.4532	4.85815	4.47429	5.72754	6.22012	7.17063	5.91969
Slc16a2	0.75178	0.00176449	0.0214935	4.40909	4.39488	3.91058	3.85351	4.94996	5.04932	4.64862	4.91994
Nhsl1	0.984583	0.00177948	0.0216435	6.87709	6.59205	6.32119	6.25702	7.09223	7.55258	7.99544	7.3377
Gm10561	0.955062	0.0017825	0.0216435	2.87577	3.23144	3.05402	3.42281	3.36773	4.12385	4.68857	4.18538
Mocs1	0.835881	0.00178252	0.0216435	2.9357	2.9223	3.12447	2.85332	3.55088	3.65932	4.01959	3.91729
Tldc1	0.930914	0.00179155	0.02173	2.67942	2.71049	2.05275	2.58087	3.41889	3.44293	3.51162	3.35766
Cd84	-1.7784	0.00180325	0.0218485	3.53538	3.00602	5.7309	4.76565	2.83903	2.39927	2.163	2.49969
Cdh12	-1.23247	0.00180973	0.0218876	3.16997	3.09609	2.88574	3.55271	2.8943	2.18759	0.922637	1.80297
Farp1	1.09298	0.00181033	0.0218876	7.74882	7.27392	6.86049	7.1299	8.00347	8.15203	8.79224	8.4361
Fam214a	1.10708	0.00181577	0.0219301	5.01102	5.68494	5.55586	4.95107	5.34661	6.20768	7.25289	6.81074
Sntg1	-1.18721	0.00182067	0.0219514	4.79614	4.37252	4.09029	4.55283	4.51127	3.65932	2.34069	2.54907
Raver2	1.05584	0.0018214	0.0219514	5.46868	4.32674	4.65419	4.46416	5.44552	5.9651	6.06852	5.61416
Asxl3	-1.06222	0.00183724	0.0221189	4.41612	4.6798	4.28741	3.85351	3.73372	2.78141	3.02111	3.45587
Ccdc92	-1.13576	0.00183938	0.0221212	5.81825	5.58737	5.06575	5.71963	5.66004	4.80701	3.43539	3.7514
Id4	1.07304	0.00184426	0.0221564	7.85932	7.56954	6.78529	6.85851	8.03353	8.7638	8.61825	7.93739
Fkbp14	1.07382	0.00185835	0.0223022	2.42445	3.07409	2.26723	2.42255	2.83903	3.79021	4.1008	3.70131
Ankib1	-0.810504	0.00187228	0.0224414	8.09932	7.73069	7.49485	7.76728	7.59241	7.08899	6.43339	6.7363
Cyp2u1	1.16861	0.00187671	0.0224414	3.87851	3.97565	2.83622	3.29154	4.17426	4.6867	4.96561	4.82623
Gm15500	-1.23397	0.00187727	0.0224414	4.2292	3.53502	3.66799	4.17237	3.88692	2.78141	2.04482	1.95726
Zcchc7	0.865381	0.00187785	0.0224414	4.46439	4.70507	5.75331	4.97266	4.5915	5.67557	6.7693	6.27925
Ticam1	0.84628	0.00189515	0.0226243	3.41423	3.65101	3.82854	3.09558	3.87781	4.35007	4.76532	4.35695
Elmod2	0.873395	0.00189834	0.0226386	3.08431	3.65101	4.65419	3.55271	3.89598	4.25657	5.22987	5.04855
Chst14	1.23338	0.00191019	0.0227561	0.155183	2.49561	1.69358	1.40097	2.24289	2.76452	2.89016	2.89299
Rps8	-1.21203	0.00191312	0.0227672	7.76886	7.40691	7.84705	7.88343	7.45594	6.78641	5.87141	5.94912
Txndc11	0.704707	0.00191894	0.0228125	4.2292	4.2206	4.48778	4.30875	4.80365	4.87545	5.32801	5.04569
Csrnp3	-1.002	0.00192375	0.0228458	5.23823	5.16661	4.71024	5.24816	5.13344	4.28644	3.20684	3.74435
Fam46a	-1.25182	0.00194168	0.0230346	3.75088	3.72346	5.55586	4.22728	2.82012	2.9402	2.95712	3.50675
Yaf2	-0.882805	0.00194553	0.0230562	6.73112	6.29439	6.12552	6.43733	6.21564	5.93146	4.84704	5.06279
Mbp	-1.55971	0.00194809	0.0230626	12.5714	12.3143	12.5481	12.8323	12.1722	11.6123	9.87147	10.3735
Carmil2	-1.57712	0.00195511	0.023104	5.97165	5.41433	5.30295	5.99573	5.60588	4.7524	2.96798	3.02683
Kctd15	0.844783	0.00195566	0.023104	3.16997	3.67313	2.86942	2.89913	3.90498	4.20118	4.03517	3.84004
Cdh2	1.00035	0.00198449	0.0234202	7.29825	7.13673	6.7918	6.99663	7.51664	8.33256	8.46468	7.9022
Pkig	-1.13556	0.00199094	0.023472	6.5608	5.8331	5.95042	6.39532	6.33364	5.19505	4.2009	4.47237
Hdc	0.962308	0.00199379	0.0234813	1.52492	1.34157	1.99375	2.2447	2.74192	2.48423	2.5576	3.1493
Kmt5c	1.14775	0.00199821	0.023509	3.13632	3.79917	4.72844	3.30295	3.57363	4.4485	5.91557	5.61609
Ppp2cb	-0.758603	0.0020122	0.0236491	6.71554	6.14939	6.04063	6.39665	6.08514	5.76953	4.96018	5.45487
Disp1	0.837145	0.00202257	0.0237464	3.46933	3.3912	3.65852	3.12158	3.87781	4.28052	4.50682	4.29558
Exph5	-1.48476	0.00202724	0.023764	5.70227	4.99284	4.81193	5.34238	5.17867	4.55543	2.51379	2.64304
Cntn3	-1.06548	0.00202901	0.023764	3.62305	3.40007	3.46576	3.82214	3.4314	2.13601	1.82343	2.68782
C130071C03Rik	1.09667	0.00203037	0.023764	4.68413	5.0333	4.46624	4.97266	4.71433	6.29552	6.44218	6.05262
Ipcef1	-1.35546	0.00203243	0.023764	5.93297	5.19491	5.47189	5.71963	5.75518	4.4485	3.09235	3.61119
Rgs10	-1.71339	0.00203529	0.0237729	5.60719	4.93299	6.84805	6.22889	4.82752	4.55052	3.41964	3.91101
Rps20	-1.22055	0.00204087	0.0237917	7.65908	6.62646	6.46659	7.09095	6.86092	6.48909	4.51425	5.11291
Crb2	0.974114	0.00204108	0.0237917	3.35693	2.62229	2.34009	2.75708	3.63982	3.85545	3.77553	3.67189
Cbr3	0.875915	0.00204905	0.0238601	3.91866	3.29938	3.34113	3.28004	4.20373	4.3215	4.2945	4.49774
Dner	0.869565	0.00205636	0.0239207	6.03695	6.11748	5.44736	6.14581	6.49432	6.96699	7.00315	6.76793
Fitm2	0.815755	0.00206318	0.0239565	3.49612	4.17483	3.75938	3.66305	3.85941	4.90271	4.86167	4.6971
Snrnp70	1.05044	0.00206365	0.0239565	6.37668	6.36063	7.56366	6.79631	6.52529	7.41058	8.74031	8.60468
Pfas	0.926484	0.00207753	0.024093	5.13975	5.43389	5.37118	4.72806	5.60864	5.89507	6.43044	6.44929
Evi2a	-1.16804	0.00209265	0.0242435	5.39943	6.17416	5.60104	5.88435	4.43876	3.88699	4.32862	5.71677
Cadps2	-1.16966	0.00210288	0.0243374	5.59485	4.94516	5.20881	5.52149	5.17495	4.50041	3.10224	3.80659
Miga2	0.8223	0.00210889	0.0243663	5.55401	4.84804	5.10461	5.12824	5.71481	5.87555	6.27618	6.04116
Wnk2	0.923915	0.00210967	0.0243663	8.17534	7.77696	7.67465	7.73343	8.65981	8.61398	9.25789	8.53107
Krba1	0.906457	0.00213158	0.0245944	5.00171	5.44893	5.41681	5.12503	5.30302	5.98345	6.72275	6.59356
Ing1	-0.886061	0.00213732	0.0246355	5.73074	5.36309	5.76217	5.58828	5.49702	4.67771	4.27714	4.4552
Zdhhc18	0.801623	0.0021558	0.0248191	4.5753	4.58187	3.78571	4.8103	5.15623	5.48	5.10501	5.22097
Alkbh4	1.11441	0.00215761	0.0248191	1.8906	1.83569	0.797708	1.35787	2.72169	2.44237	2.77114	2.39555
Nat8f1	1.02044	0.00216954	0.024931	3.04857	3.3733	2.67657	2.85332	3.25962	4.23834	4.28585	4.19575
Mars2	0.715545	0.00218875	0.0250989	3.75088	4.08419	4.38821	4.2744	4.50537	4.81933	4.90754	5.1211
Rbm12b2	0.981848	0.00218907	0.0250989	1.84964	2.60705	3.293	2.3801	2.8943	3.37781	3.7817	3.99656
Fam222b	0.695105	0.00219077	0.0250989	4.43007	4.76808	4.44437	4.45396	5.0054	5.37824	5.35309	5.13194
Pstk	0.877265	0.00219314	0.0251007	2.79178	3.12847	2.78494	2.86875	3.32813	3.77343	4.07088	3.87273
Pcdhgb4	1.15224	0.0021984	0.0251357	2.67942	3.56687	3.02485	2.54289	2.91226	4.26859	4.85584	4.31474
Erdr1	1.03878	0.00221046	0.0252481	2.50578	-0.230763	4.32379	3.05568	3.34145	1.67607	4.74335	4.24653
Mterf2	1.26387	0.00221462	0.0252702	1.52492	2.66706	1.69358	1.83734	2.74192	2.81459	3.83608	3.32968
Anks1b	-1.09407	0.00221722	0.0252746	8.32383	7.92947	7.4653	8.0416	8.06749	7.20068	5.5376	6.57679
Guk1	-1.22996	0.0022207	0.0252889	6.42278	5.89244	5.88698	6.45789	5.97408	5.51575	3.80612	4.44219
Aktip	-1.0607	0.00222493	0.0253116	7.37962	6.96583	7.08378	7.43476	7.03906	6.45002	5.40797	5.72574
3110035E14Rik	-1.1881	0.00222716	0.0253117	6.84229	6.35151	6.53802	7.05935	6.41936	5.92956	4.46141	5.22604
St6gal2	-1.51091	0.00223793	0.0254065	5.78605	4.65037	4.32379	5.89945	5.35648	4.11055	2.0652	3.06127
Atp1a2	0.94658	0.00223998	0.0254065	11.9012	11.2596	11.4143	11.637	12.3588	12.3196	12.8394	12.4804
Zmat2	-0.759495	0.00225485	0.0255497	7.18861	6.83786	6.73888	6.94296	6.69183	6.29552	5.76642	5.91813
B3gntl1	1.01362	0.00225719	0.0255507	2.2466	2.16194	2.76744	2.14681	2.68036	3.13669	3.63263	3.85974
Ficd	0.838946	0.00226674	0.0256333	4.2212	3.91507	3.98062	3.53347	4.44495	4.97788	4.87616	4.68242
Tmub2	0.724188	0.00227571	0.0256787	4.3069	4.48932	4.39962	4.14727	4.78428	5.08035	5.22308	5.14002
Mlycd	0.812552	0.00227747	0.0256787	3.62305	3.43501	3.48731	3.39109	4.00043	4.43255	4.35783	4.36616
Hemk1	0.977335	0.00227753	0.0256787	1.62539	1.75503	3.32925	2.61787	2.32564	3.30961	3.85961	3.70131
Szt2	0.826046	0.00228532	0.0257261	5.05672	5.36536	5.95236	5.25405	5.49999	5.84977	6.90692	6.66809
Cfap20	0.784903	0.00228627	0.0257261	3.64715	4.00501	4.28125	3.8062	4.13655	4.73083	4.9629	5.02838
Psd2	1.0025	0.00229013	0.0257338	7.09753	6.77021	6.43368	6.53004	7.34707	7.49105	8.13875	7.86002
Pigt	0.717429	0.00229147	0.0257338	5.33784	6.05709	5.28768	5.32849	6.18272	6.40307	6.12543	6.16906
St8sia3	-0.876711	0.00230044	0.0257898	4.83338	4.6279	4.12507	4.7407	4.48751	3.99226	2.84372	3.49839
Aasdh	0.970026	0.002301	0.0257898	2.89602	2.49561	3.50854	3.05568	3.01559	3.79021	4.69185	4.25151
Ryr3	-0.970036	0.00230567	0.0258167	4.54356	3.93351	4.22465	4.84192	4.15929	3.37781	2.69472	3.44722
Rnf139	0.908032	0.00231072	0.0258478	4.31444	4.49347	4.1043	3.83791	4.49348	5.22313	5.36957	5.27088
Dagla	0.715293	0.00232449	0.0259754	5.60412	5.48689	5.88901	5.56003	6.45809	6.41934	6.28707	6.23467
Olfr639	1.70371	0.00232839	0.0259754	1.96917	0.916337	2.34009	0.772372	1.61197	3.2502	4.22827	3.39415
Carns1	-1.38388	0.00232898	0.0259754	3.18651	4.6279	4.02549	3.60894	1.85424	2.26165	2.23672	3.64186
Rplp1	-1.45516	0.00233524	0.0260196	9.775	8.77288	8.67907	9.20916	9.2368	8.33435	6.34551	6.69668
Hps6	1.00526	0.0023494	0.0261518	2.07955	1.57877	2.29193	2.0418	3.41889	2.89437	2.61402	3.04988
Bcl2	0.884704	0.0023539	0.0261762	5.40651	4.77492	4.42217	4.48434	5.59202	5.73744	5.96114	5.32858
Ccl4	-1.27246	0.00236158	0.0262229	2.87577	2.49561	3.60039	3.31426	2.06161	0.0506723	2.0652	2.90568
Hs3st2	-2.1154	0.00236271	0.0262229	3.75088	3.55103	3.57042	3.67188	3.35465	2.54481	-0.470831	0.604092
Rdh10	0.827908	0.00236915	0.0262687	3.03036	2.9223	3.50854	2.83772	3.80276	4.09037	4.05058	3.64943
Tob1	0.79168	0.00237521	0.0263102	5.18572	5.63698	4.93856	5.12824	5.52939	6.19671	6.19528	6.12768
Mtmr11	1.37705	0.00239073	0.0264564	3.11919	3.26095	2.26723	3.31426	3.32813	4.50041	5.09017	4.5673
G6pc3	0.872161	0.00241152	0.0266604	4.14708	4.03948	3.3877	3.96542	4.65689	4.90271	4.94651	4.52268
Tmem109	0.777464	0.00242712	0.0268018	3.71713	4.65778	4.5351	4.49929	5.0344	5.12071	5.19562	5.18757
Klhl17	0.884985	0.00242902	0.0268018	3.91866	4.48099	4.76419	3.83005	4.44495	4.96685	5.63455	5.48478
Ginm1	0.861705	0.00244452	0.0269271	3.96733	4.27465	3.65852	4.18475	4.49944	5.02826	5.23438	4.76833
Tsen15	0.891526	0.00244511	0.0269271	2.2466	2.24304	2.85292	2.2447	2.76188	3.38886	3.60506	3.33907
Pcdhga8	0.907784	0.00245383	0.0269969	2.97431	2.89747	2.93361	3.35867	3.4314	3.73927	4.44983	4.13775
Mrpl52	-0.769585	0.00247814	0.027238	5.30791	4.87691	4.61067	4.97623	4.77939	4.3444	3.84789	3.72299
Cdh11	0.991549	0.0024946	0.0273924	5.7559	5.55795	5.1288	5.37246	5.75766	6.53212	6.64957	6.80736
Insm1	-2.01999	0.00250064	0.0274322	2.99324	3.75145	2.74972	2.88402	3.08057	2.02697	-1.03877	0.330492
Ptprf	0.758167	0.00250679	0.0274732	7.05087	7.18564	6.66753	6.48067	7.71899	7.7025	7.50026	7.49508
Pisd-ps1	0.681136	0.00251112	0.0274941	3.93833	4.13288	6.09075	5.05929	4.58031	4.88329	6.57957	5.89921
Prkg2	-1.41924	0.00251791	0.0275419	4.39492	4.53835	4.12507	4.97623	4.07409	3.79853	2.27222	2.18259
6430573F11Rik	1.11205	0.00253473	0.0276964	3.58613	3.46067	3.05402	2.806	3.84077	4.13046	4.64524	4.71163
Cry2	0.790765	0.00253691	0.0276964	7.22309	6.78298	6.4598	6.61829	7.61521	7.5127	7.58783	7.52931
Sema4g	0.682255	0.00254889	0.0278005	3.98635	4.36348	4.69179	4.45396	4.6675	4.89497	5.46085	5.19276
Yipf5	0.709777	0.00256561	0.027956	4.2292	4.41252	4.21822	4.21526	4.75968	4.98153	5.19562	4.96612
Mapkapk3	0.890087	0.00257647	0.0280475	2.42445	1.7271	2.49703	2.46379	2.99887	2.92508	3.49669	3.21197
Mir9-3hg	0.891733	0.00258267	0.0280586	4.69573	4.28904	3.90258	4.43853	4.77939	5.1919	5.23887	5.6542
Atpif1	-1.1494	0.00258275	0.0280586	7.23605	6.63963	6.9437	7.13789	6.74417	6.31449	5.01883	5.28309
Rbpms2	1.4019	0.00258489	0.0280586	2.72542	1.14457	1.99375	1.06812	2.72169	3.23802	3.18838	3.30114
Zfp971	1.19401	0.00259444	0.0280804	2.2778	2.14093	2.5389	1.35787	2.78155	3.23802	3.36315	3.70858
Rtel1	0.880177	0.0025962	0.0280804	2.65586	3.17054	3.84533	2.89913	3.48038	3.73927	4.49935	4.36156
Tmem208	0.884783	0.00259652	0.0280804	2.30835	2.3384	2.40945	1.80561	3.112	3.22574	3.03151	3.0034
Gm9801	0.938854	0.00259679	0.0280804	3.04857	3.65842	3.649	3.68065	3.31469	4.29822	5.1197	4.99313
Mrpl33	1.09453	0.00261645	0.0282661	2.5319	2.75264	2.3867	2.70644	2.70118	3.65016	4.26397	4.05471
Plekhg2	0.90139	0.00262585	0.0283408	2.55756	3.32754	4.02549	3.38037	3.51606	3.89477	4.56164	4.9168
Sun1	0.710153	0.0026295	0.0283464	5.04316	5.4425	5.1925	5.20928	5.48206	5.97614	6.21593	6.04546
Xylt1	0.941638	0.00263137	0.0283464	6.88977	6.94097	6.52245	6.31309	7.12918	7.62861	7.85289	7.81489
Plch1	0.933883	0.00263916	0.0284034	2.33826	2.3384	2.65769	2.72352	2.8943	3.8634	3.3214	3.65696
Npm1	-0.739183	0.00265108	0.0285047	6.98267	6.71442	6.87486	7.11623	6.33863	6.29258	5.99473	6.10859
Rab30	0.933621	0.00266883	0.0286685	5.01102	4.66148	4.44437	4.40717	5.00958	5.67557	5.84513	5.69133
Gpr173	0.909236	0.00267771	0.0287367	2.50578	1.75503	2.55939	2.44332	3.4314	3.13669	3.24307	3.07258
Nedd9	1.28548	0.00268341	0.0287707	4.58157	3.55898	2.88574	3.04213	4.55766	4.75667	5.28304	4.57924
9430034N14Rik	1.06832	0.00269794	0.0288829	0.283727	0.813874	3.06839	1.86838	0.884184	2.60295	3.76311	2.91826
Sil1	0.719631	0.00269895	0.0288829	3.78386	4.64292	3.9882	3.90681	4.59707	5.08376	4.87039	4.64884
Kcnj2	-1.17415	0.00271081	0.0289825	3.65905	4.03379	4.14554	3.50412	2.65924	2.26165	2.34069	3.42974
Pigg	0.857022	0.00271414	0.0289908	3.21903	3.79917	3.12447	3.31426	3.68231	4.37253	4.43816	4.36616
Rarres2	1.26811	0.0027218	0.0290453	2.60755	2.16194	0.574306	2.44332	2.91226	3.37781	3.11207	3.52332
Selenbp1	1.031	0.00273096	0.0290949	3.48279	3.04046	2.61917	3.02845	3.57363	4.45377	4.18236	4.03173
Eda	1.26208	0.00273157	0.0290949	2.7026	1.91207	1.40747	1.95769	2.74192	3.65016	3.46637	3.08379
Megf10	1.04104	0.00274153	0.0291736	6.95034	7.27874	6.59743	6.36571	7.15298	7.97254	8.29683	7.9242
Tmem39a	1.01762	0.00274653	0.0291995	2.14871	2.62229	3.46576	2.12127	2.52559	3.50523	4.35783	3.97865
Bmper	0.989576	0.00275105	0.0292203	2.39629	2.09797	1.83475	2.0418	2.78155	3.42154	2.58609	3.45587
Adap1	-1.14289	0.00275587	0.0292442	7.36607	7.47984	6.85324	7.23562	7.4521	6.25529	4.96018	5.74529
Gm21781	1.04778	0.00276234	0.0292854	1.8075	1.54718	2.88574	2.22084	1.96165	2.60295	4.06583	3.8532
Glmp	0.714701	0.00277531	0.0293955	3.78386	4.47261	4.19221	4.03547	4.77939	4.98882	4.88192	4.6971
Cobl	-0.937564	0.00278126	0.0294047	6.43667	6.37194	6.20733	6.39931	6.25136	5.63898	4.49184	5.28066
Tpp1	0.708155	0.00278135	0.0294047	6.11678	6.50737	6.48946	6.30177	6.66295	7.12333	7.2961	7.16237
Phf21b	0.905929	0.00278685	0.0294355	4.02365	3.45217	4.41093	3.85351	4.42005	4.38915	5.00834	5.53671
Dlg5	1.02041	0.00279383	0.0294818	7.31339	6.80735	6.78202	6.39799	7.46585	7.5842	8.41716	7.90101
Cyp4f14	0.950049	0.00280664	0.029573	4.41612	4.1006	3.75938	4.62731	4.68328	5.45127	5.39596	5.16135
5730480H06Rik	0.926354	0.00280768	0.029573	2.42445	2.37485	2.96467	2.46379	2.65924	3.36666	4.11064	3.70131
Gm10925	-1.28114	0.00281198	0.0295909	14.3641	13.5646	13.7158	14.1094	13.3995	13.4576	11.7402	12.0634
Ncl	-0.817925	0.0028146	0.0295911	8.94087	8.59265	8.8757	9.11017	8.31078	8.07837	7.78194	8.07756
Sh3gl3	-0.863593	0.00282774	0.0297017	5.68492	5.99258	5.59609	5.81234	4.82752	4.41101	4.81731	5.56899
Myt1	-0.987987	0.00283761	0.0297779	3.54824	4.63918	4.98853	4.74489	3.112	3.30961	3.27841	4.30039
Surf4	0.697944	0.00284146	0.0297908	5.13975	5.54602	4.89489	5.30315	5.69937	6.03011	5.95296	5.99141
Sall2	0.867249	0.00285363	0.0298907	6.31784	6.23491	5.13905	5.8203	6.77763	6.8438	6.77936	6.59552
Crmp1	-1.13063	0.00287179	0.0300533	5.48883	5.30997	4.95025	5.78413	5.48806	4.4272	3.20684	3.91729
Dpy19l3	0.709031	0.00288707	0.0301854	5.83932	5.87187	5.5482	5.3257	6.17344	6.59674	6.44315	6.2016
Brinp1	-0.957167	0.00289662	0.0302574	6.06182	5.49104	5.32406	5.56951	5.83268	4.91424	3.612	4.25151
Tiparp	0.862395	0.00290139	0.0302794	5.41355	5.10013	5.16936	4.95831	5.48507	6.12411	6.53916	5.91813
Id2	0.89699	0.00294691	0.0307263	6.31031	5.67401	5.85004	5.7595	6.386	6.96791	7.14513	6.66156
Cep112	-0.94245	0.00295527	0.0307852	5.14822	2.94672	4.44987	5.07268	4.6675	2.58383	3.07235	3.57191
Col5a3	1.87866	0.0029657	0.0308655	1.96917	1.75503	2.51812	1.01363	1.85424	3.14975	4.93549	4.67503
Itpr2	0.844853	0.00296959	0.0308777	6.62743	7.06744	7.60921	6.86141	7.16895	7.60806	8.47233	8.29849
Ubxn1	-0.766765	0.00298992	0.0310342	7.57207	7.32371	7.15029	7.45087	7.22392	6.57875	6.11324	6.51704
Kdelr1	0.913607	0.0029901	0.0310342	4.12151	4.66883	3.62975	3.45384	4.43255	5.16963	5.07518	4.84283
Vars2	0.722218	0.00299871	0.0310952	3.75088	3.62855	4.19221	4.06257	4.6885	4.16946	4.98713	4.67132
Farsa	0.868663	0.00300975	0.0311812	3.65905	3.98157	3.94991	3.68937	4.00881	4.4953	5.18401	5.03417
Dync1li2	-0.823057	0.00301837	0.031242	8.46567	7.94243	7.96646	8.24785	7.88964	7.48462	6.93903	7.01712
Kcnt1	0.90255	0.00304181	0.0314288	4.08668	4.2206	4.37092	4.63184	5.2153	4.57977	6.0119	5.11017
Rims2	-1.30177	0.00304208	0.0314288	8.82053	8.0987	8.35134	8.75618	8.4893	7.57212	6.22389	6.53553
Rbm20	0.878351	0.0030447	0.0314288	2.74788	2.89747	2.76744	2.86875	3.1877	3.53541	4.08592	3.93597
Elp6	1.0898	0.00305072	0.0314597	1.52492	2.59164	2.2421	1.48349	2.87611	2.99912	2.97877	3.35766
Gm44643	-1.74848	0.00305323	0.0314597	4.29169	4.1006	2.83622	3.74896	4.10566	3.11021	0.321768	0.403908
Poc1a	-0.996958	0.00305837	0.0314841	2.79178	3.07409	2.67657	3.15972	2.271	1.35367	1.87051	2.24386
Prr16	-1.06735	0.00306119	0.0314846	3.81611	2.85939	3.25582	3.92907	3.40627	2.309	1.56179	2.34052
Zcchc17	-0.797418	0.00307631	0.0316115	5.12266	5.27664	5.1526	5.661	4.73466	4.68221	4.37017	4.24153
Commd8	-0.767306	0.00310963	0.031925	5.00637	4.9512	5.60597	5.43342	4.38832	4.65956	4.43032	4.46381
Cdh23	-1.69701	0.00311485	0.0319497	2.6319	2.11961	4.31177	3.0824	2.61605	0.996867	1.31185	0.604092
Tmem67	1.05231	0.00312054	0.0319792	0.707019	2.47897	2.34009	1.73999	2.21421	2.74744	3.78785	2.74545
Hdgfrp3	-1.07114	0.00312344	0.0319801	7.37512	6.98364	7.11699	7.56067	6.96247	6.58357	5.5948	5.60446
Dpysl3	-1.0161	0.00313013	0.0320197	4.94937	5.24253	4.78173	5.45658	5.00958	4.11055	3.48161	3.80659
Nap1l1	-0.835857	0.00314634	0.0321566	7.27331	6.94704	6.91119	7.53551	6.80312	6.51077	5.87719	6.13173
Alg10b	0.791592	0.00315365	0.0322023	3.58613	3.99334	3.67739	3.09558	4.04996	4.64579	4.4956	4.31474
Runx1t1	-1.13291	0.00316929	0.032333	5.28506	4.66883	4.55053	5.00445	4.86489	4.18223	3.15073	2.74545
Gm37233	-1.61937	0.00317392	0.0323512	3.89873	3.00602	4.31177	4.29739	3.31469	2.60295	1.27732	1.85625
Serp2	-1.64682	0.0031771	0.0323546	5.11404	4.47261	4.84569	5.14418	4.81325	3.84745	1.82343	2.49969
Eif2d	0.956748	0.00319489	0.0325066	3.50933	3.8647	3.34113	3.65417	4.01713	4.3444	5.15103	4.67503
Asap2	0.8046	0.00320255	0.0325554	5.38875	5.58153	5.32705	5.4869	5.84208	6.17451	6.82265	6.16643
Med12	0.969698	0.00320929	0.0325948	4.99703	5.54402	5.97732	5.21231	5.29961	6.01235	7.31802	6.96879
Zfp367	-0.783266	0.00321654	0.0326393	4.47115	4.4768	4.35343	4.8843	3.91392	3.98499	3.50418	3.66444
Dennd1a	0.789373	0.00322959	0.0327067	6.13394	5.92506	5.82487	6.08929	6.44581	6.67224	7.14153	6.8678
P2ry13	-1.65112	0.00323058	0.0327067	4.83338	4.63167	6.45843	5.97449	4.32937	3.97769	2.86713	3.98465
Ccl25	1.02272	0.00323456	0.0327067	1.67311	2.99435	2.96467	2.3584	2.93001	3.12351	4.12527	3.87918
Syt16	-1.65422	0.00323529	0.0327067	5.63156	5.08371	5.2938	5.71537	5.2859	4.52066	2.163	3.11692
Gtf2h3	0.789055	0.00323758	0.0327067	2.07955	2.75264	3.30518	2.9724	3.04845	3.51536	4.07591	3.62661
Ptdss2	0.679985	0.00324189	0.0327194	4.80152	5.03899	4.59587	4.54804	5.30981	5.51323	5.47615	5.39985
Sec61a1	0.668102	0.00324459	0.0327194	5.39588	5.84126	5.83331	5.4844	6.1087	6.30722	6.46057	6.34946
Ndst3	-1.5499	0.00326629	0.032909	5.37077	4.28426	4.54026	5.23034	4.89682	3.87917	1.6722	2.7595
Gdpd2	1.78283	0.00327728	0.0329905	2.87577	2.24304	1.61746	2.85332	2.74192	3.74789	5.18634	4.96004
Klhl2	-0.792598	0.00328098	0.0329985	7.69493	7.9264	7.51006	7.79784	7.39815	6.82967	6.56801	6.96803
Mettl3	0.785449	0.00329456	0.0331058	3.32741	4.21056	3.94991	3.99385	4.21824	4.54063	5.13665	4.72244
Mfsd8	0.781615	0.00330058	0.0331371	2.85523	3.61337	3.60039	3.40174	3.34145	4.30991	4.71138	4.19057
Slc14a1	0.890125	0.00330651	0.0331673	4.7015	4.53835	3.94991	4.1088	4.76464	5.51323	5.43759	5.11837
Tchh	-1.7736	0.00331587	0.0332318	3.64715	2.78008	3.73257	3.24499	3.12746	1.60197	-0.25334	1.59925
Tomm7	-0.83396	0.00333075	0.0333515	6.06852	5.12174	4.96184	5.40723	5.28245	5.00688	3.79396	4.14847
Gucd1	0.784563	0.0033379	0.0333937	3.01192	3.34602	3.49796	3.09558	3.46829	4.05609	4.49935	4.02593
Tmem164	0.715604	0.00334568	0.0334421	5.70514	5.09195	5.51449	5.43342	6.1087	6.08044	6.49478	5.91813
0610010F05Rik	-0.723795	0.00335549	0.0334565	4.26857	4.43858	4.5454	4.77796	3.30112	3.87917	3.83608	4.11607
Fez2	-0.754551	0.00335676	0.0334565	5.58865	5.46381	5.81212	5.58828	5.39532	4.69117	4.71138	4.64884
Cacng8	0.743786	0.00336049	0.0334565	4.41612	4.66516	3.94213	4.46923	5.18607	5.08716	5.16289	5.03417
Ccdc130	1.02715	0.00336113	0.0334565	2.85523	2.71049	2.80224	2.54289	3.57363	2.98461	4.08092	4.33365
Slc25a42	0.831176	0.00336184	0.0334565	3.99576	3.8647	4.17903	4.12174	4.21101	4.58458	5.55392	5.10192
Mettl9	-0.888178	0.00337535	0.0335616	6.77962	6.36516	6.17947	6.5766	6.37956	6.01413	4.80524	5.14806
Adprhl2	0.869695	0.00337963	0.0335748	2.97431	2.75264	2.73177	2.92889	3.32813	3.464	3.9772	4.049
Son	0.987361	0.00342046	0.0339507	8.25787	8.72095	9.20359	8.52155	8.57284	9.41805	10.4355	10.2276
Bicd2	0.842121	0.00342352	0.0339514	6.153	6.70997	6.74337	6.17869	6.60614	7.14224	7.81391	7.58956
4933439C10Rik	0.989144	0.00342878	0.0339693	2.36757	2.11961	2.16397	2.59949	3.41889	2.48423	3.85376	3.40313
Slc8a1	-1.52458	0.0034313	0.0339693	7.8287	7.44812	7.65455	7.89714	7.68217	6.71241	4.90189	5.44837
Bex2	-1.01268	0.00343694	0.0339955	5.61332	5.15093	5.38272	6.3341	5.32665	4.73083	3.75058	4.62984
Stau2	-1.52616	0.00344774	0.0340445	7.19168	6.78552	6.74337	7.41124	6.93418	6.21391	4.13976	4.7438
Lpar1	-0.870658	0.00344789	0.0340445	6.87709	7.28593	6.37709	6.65436	6.07521	5.70463	5.50254	6.42745
Ypel1	-1.19162	0.00346924	0.0342256	4.38779	4.49761	3.87832	4.33677	4.34929	3.61291	1.9603	2.43111
Zfp398	0.643958	0.00347776	0.0342799	4.3069	4.79859	5.02582	4.5952	4.84632	5.46701	5.68645	5.29279
Zkscan17	0.670454	0.00349996	0.0344688	4.19691	4.19535	4.25637	4.23326	4.95863	4.92946	4.93272	4.73671
Akt3	-1.33569	0.00350903	0.0344807	9.30627	8.51645	8.7384	9.26327	8.91163	8.06766	6.62832	6.86942
Pex13	0.730007	0.00351035	0.0344807	3.75088	4.2206	3.81156	4.3805	4.6675	4.73949	4.8233	4.85597
Cnga1	-0.881444	0.0035106	0.0344807	3.10185	2.98259	4.5351	3.41231	2.271	2.60295	3.17906	2.51634
Tmco4	1.06651	0.0035133	0.0344807	2.33826	1.60968	2.86942	1.86838	2.80097	3.55518	3.50418	3.06127
Usp19	0.774114	0.0035307	0.0346052	6.2006	6.32963	6.60608	6.38194	6.5853	6.85979	7.68486	7.47871
Palld	1.02423	0.00353208	0.0346052	3.65905	3.77891	3.2047	4.05584	4.30918	4.4953	5.35101	4.67132
Fahd2a	0.853838	0.00353535	0.0346074	2.89602	3.02907	2.97995	2.95804	3.23128	3.77343	4.24176	3.97865
Pcdhga2	0.918598	0.00354275	0.0346501	2.5319	2.42785	1.86798	2.52352	2.93001	3.13669	3.17906	3.73015
Celrr	1.62348	0.00354875	0.0346789	2.9357	2.56034	1.93224	2.06878	2.65924	3.97769	4.7622	4.39795
Fdft1	0.890308	0.00355291	0.0346897	6.61373	6.80818	6.11345	6.22739	6.80673	7.65405	7.68897	7.17028
Cd93	1.24293	0.00356035	0.0347325	1.76408	1.18618	0.102101	2.88402	2.29858	2.84703	2.43767	3.39415
Mpv17l2	0.806467	0.0035809	0.0348975	3.64715	3.7445	3.06839	3.01464	4.19642	4.27457	3.95553	4.26635
Sgms1	0.716084	0.00358642	0.0348975	4.63074	4.86415	4.60082	4.57181	5.0344	5.33315	5.61222	5.54079
Igsf3	0.857494	0.00358647	0.0348975	4.24508	4.26011	3.31726	3.25677	4.78428	4.62723	4.3905	4.71163
Ctsf	0.702163	0.00359493	0.0349498	5.60104	5.81663	5.75331	5.661	5.89272	6.57633	6.60936	6.55177
Gm7292	-1.25882	0.00362649	0.0352019	7.98401	7.45026	7.53679	8.06523	7.59102	7.05901	5.54125	5.8058
Tead1	0.914218	0.00362705	0.0352019	5.33041	5.68856	5.12193	5.44633	5.63322	6.52462	6.95345	6.14384
A830018L16Rik	-1.43237	0.003642	0.035306	5.23027	4.36801	4.41093	5.13464	4.80365	3.97034	1.72439	2.89299
2020-03-01	-1.24466	0.00364399	0.035306	4.99233	4.55829	5.6231	5.05255	4.38832	3.94808	2.84372	3.97263
Bcl6	0.882181	0.00365419	0.0353746	5.41355	5.18469	5.19578	4.7407	5.56389	5.80299	6.69278	5.98992
Crot	0.915996	0.00366324	0.0354321	6.34756	6.26798	6.24576	6.16937	6.43342	7.34182	7.81466	7.08774
Slit1	-1.24497	0.00367842	0.0355487	4.29169	3.87109	4.14554	4.24513	4.11345	3.17553	1.9161	2.37744
Axin2	0.723334	0.00369016	0.0356051	5.48883	5.53196	4.9923	5.20321	6.04703	5.84776	6.07858	6.13308
Ccdc126	0.882498	0.00369053	0.0356051	1.62539	2.62229	2.4539	1.70602	2.21421	3.79853	3.09235	2.74545
Aldh1l1	0.854446	0.00371536	0.0358143	7.70141	7.54676	7.08466	7.45727	8.07946	8.42511	8.55346	8.15336
Scpep1	0.849294	0.00375427	0.0361424	3.49612	3.28029	3.94213	3.48422	3.94043	3.83133	4.83225	4.96612
Mus81	0.946793	0.00375576	0.0361424	3.23502	3.52695	3.73257	3.0691	3.52776	4.23221	4.73065	4.82957
Proser1	0.767118	0.00377719	0.0363179	3.56098	4.31272	4.58592	3.54312	4.23261	4.98153	5.01883	4.83953
Ppp1r13b	-0.768747	0.00379571	0.0364651	6.46914	6.56273	6.18442	6.22289	6.33531	5.66878	5.13906	5.23109
Pttg1ip	0.725404	0.00380381	0.0365121	6.01628	6.24355	5.83541	6.08764	6.35514	6.97985	6.92516	6.81915
Trib2	0.73417	0.00381791	0.0365996	5.77789	5.69398	5.17932	5.6045	6.02656	6.34746	6.12906	6.68107
Kif5c	-1.74093	0.00381936	0.0365996	11.571	10.839	11.1993	11.5462	11.1653	10.2904	8.29035	8.44346
Upp2	-1.09065	0.0038352	0.036696	4.94937	4.61272	4.5909	4.71958	4.53465	4.28052	2.77114	2.91826
Zhx3	0.861785	0.00383589	0.036696	7.14167	7.04641	6.77108	6.42041	7.50559	7.78539	8.3419	7.20021
Crym	0.720001	0.00384391	0.0367418	5.82355	4.75777	3.96534	4.71104	6.55703	5.95583	4.48807	5.12382
Fuk	0.84922	0.00386357	0.0368987	3.03036	3.06297	3.41044	2.91409	4.23261	3.38886	4.1008	4.07732
Nxpe4	0.997299	0.00390033	0.0372185	3.44204	3.12847	2.78494	2.92889	3.53937	3.97034	4.26397	4.45088
Hdac7	1.08301	0.00390423	0.0372245	4.83338	4.83502	4.19876	4.47932	4.81802	5.61328	5.90147	6.30703
Emc3	0.703868	0.00391252	0.0372722	5.21019	5.58737	5.15597	5.11212	5.58644	6.09233	6.23742	5.95828
Rcsd1	-1.29471	0.00392554	0.0373417	3.80544	3.72346	5.97541	4.61821	3.80276	2.58383	3.37952	3.22215
Gm15772	-1.75969	0.00392638	0.0373417	3.62305	2.59164	3.11065	3.22114	2.29858	2.73015	0.511939	0.0847548
Ptp4a2	-0.823094	0.00393193	0.0373632	7.41952	7.21295	7.15871	7.40463	7.0694	6.72773	5.92814	6.17955
Galnt18	1.04339	0.00395969	0.0375955	3.20286	3.05176	3.30518	4.00087	4.26792	4.02098	5.29171	4.14312
Ints2	1.02053	0.00396768	0.03764	3.06655	4.13819	3.42167	3.39109	3.53937	4.45377	5.25226	4.82289
Stom	0.734715	0.00397346	0.0376563	3.67086	3.63607	3.649	3.7406	4.13655	4.61786	4.48807	4.37075
Gcfc2	1.04072	0.00397778	0.0376563	2.50578	3.24134	2.76744	2.65395	2.78155	3.78184	4.3905	4.30519
Agfg2	0.774631	0.00397934	0.0376563	3.97687	3.45217	3.62003	3.69803	4.51127	4.68221	4.44206	4.19575
Fam131b	-1.19	0.00398748	0.037701	6.82258	6.46785	5.96585	6.57072	6.78252	5.72877	3.77553	4.78904
Pcdh7	0.833445	0.0039907	0.037701	6.99797	6.89779	6.62321	6.66324	7.16895	7.71409	7.82179	7.80009
Hn1	-1.26504	0.00400103	0.0377434	4.82812	4.63543	5.07645	5.4489	4.72961	3.96296	2.74612	3.50675
Gm11407	-1.27426	0.00400183	0.0377434	9.4063	8.99968	9.45324	9.87582	8.86944	8.72232	7.43471	7.612
Rbl1	-1.19814	0.00401078	0.0377964	2.36757	3.00602	2.96467	3.56223	0.138166	2.78141	2.12467	1.93266
Synm	-0.756431	0.00401869	0.0378396	6.5271	6.52876	6.20895	6.07605	6.1641	5.53828	4.9898	5.62379
Filip1	-1.05406	0.00403227	0.0379137	4.04194	3.46912	3.31726	4.00786	3.87781	2.62183	1.44222	2.67305
Plk4	-0.851473	0.00403669	0.0379137	2.83439	3.04046	2.49703	2.94354	1.96165	2.02697	1.93837	2.02863
Vrk1	-0.758339	0.00403913	0.0379137	3.71713	3.31822	4.14554	3.99385	2.87611	2.5249	3.27841	3.47303
Eif5a2	-0.689971	0.0040399	0.0379137	5.02948	4.79523	4.52991	4.99041	4.36242	4.37809	3.57695	4.27126
Ptch1	0.923022	0.00405944	0.0380656	7.53945	7.42549	6.82708	6.69281	7.80624	8.0039	8.36828	7.99644
Rps5	-1.04563	0.00406672	0.0380717	7.00615	6.75214	6.4598	6.93748	6.88954	6.12907	4.71138	5.25112
Plcb4	0.772323	0.00407	0.0380717	4.69573	4.6089	4.74195	5.066	5.09856	5.29838	6.16845	5.63146
Cadps	-1.1587	0.00407013	0.0380717	6.57657	6.22246	6.1426	6.73236	6.39721	5.65968	3.92797	5.04569
Atp13a1	0.708159	0.00410141	0.0383326	4.65472	4.60507	5.12193	4.61821	5.0054	5.31297	5.73655	5.76633
Arhgef40	0.70606	0.00410699	0.0383533	5.36715	5.75747	6.64254	5.94203	5.97835	6.34604	7.14991	7.05749
Cdon	-0.791053	0.00411773	0.038422	3.41423	3.87109	3.59047	3.95099	2.91226	2.81459	2.97877	2.99154
Gtf3c2	0.92259	0.00413497	0.0385512	3.4282	3.51883	3.87832	3.31426	3.62899	4.12385	5.24111	4.78561
Gpx4	-0.850752	0.00414779	0.0386241	7.35148	7.29369	6.99631	7.29751	7.08927	6.75149	5.68974	6.00769
Fam20c	0.666854	0.00414958	0.0386241	4.93964	4.68707	4.36511	4.3144	5.41435	5.33315	4.93272	5.28795
Pla2g6	0.771322	0.00415966	0.0386862	3.52241	4.05079	4.17903	3.83005	4.32267	4.35572	4.92994	5.04855
Pdgfa	-0.769778	0.00416703	0.0387231	5.37439	5.00451	4.93072	5.00445	4.97582	3.96296	3.69935	4.595
A230006K03Rik	-1.76578	0.00417982	0.0388102	6.6122	6.08897	5.84379	6.54693	6.57969	5.25974	2.7835	3.44722
Frmpd4	-1.29744	0.0041884	0.0388409	5.23823	4.6725	4.38821	5.08595	4.94996	4.16946	2.49888	2.54907
Pcdhga1	1.03234	0.00419541	0.0388409	1.67311	1.41341	2.40945	1.35787	1.85424	2.677	3.31291	3.01516
Apcdd1	0.839	0.00419576	0.0388409	3.20286	3.46912	2.88574	3.67188	3.41889	4.64118	4.01959	4.4552
Ulk3	0.813787	0.0041968	0.0388409	2.83439	2.52834	3.35291	2.91409	3.28742	3.71311	3.97181	3.87918
Rpl5	-1.00557	0.00420229	0.0388601	8.15027	7.61643	7.96646	8.19258	7.8176	7.16975	6.48157	6.43294
Cadm2	0.819555	0.00420737	0.0388755	7.4291	7.39864	7.10919	7.44381	7.67298	8.356	8.35333	8.27024
Amph	-0.716467	0.0042161	0.0389244	6.67509	6.37869	6.10476	6.44121	6.35678	5.44599	5.05494	5.87682
Polrmt	0.727723	0.00422744	0.0389718	4.64278	4.33602	4.54026	4.19091	4.88322	5.15998	5.26993	5.29279
Acsl6	0.845288	0.00422808	0.0389718	9.21752	9.03177	8.75764	9.17038	9.68226	9.99569	10.0985	9.7838
Cd180	-1.72787	0.0042324	0.0389799	2.04369	2.90994	4.13193	3.79007	1.37347	1.71174	0.102668	2.54907
Mmp28	1.20974	0.00427401	0.0393312	2.97431	2.22319	3.17845	2.31399	3.08057	3.0277	4.73065	4.62601
Irf5	-1.70526	0.00429469	0.0394896	4.45076	4.28426	6.20733	4.94381	3.92281	3.67747	2.42195	2.88018
Ccdc106	-1.06342	0.00434211	0.0398934	4.17221	3.45217	3.51904	3.78195	3.85941	2.90981	1.6722	2.22372
Rsph9	0.896883	0.00435092	0.0399362	2.07955	2.62229	1.96332	2.14681	3.41889	3.17553	3.09235	2.70244
Ky	1.29523	0.00435381	0.0399362	2.60755	2.66706	1.80073	1.89877	2.80097	3.3212	4.15885	3.82675
Plekho2	0.74471	0.00436041	0.0399645	5.36352	4.92379	5.74662	5.95293	6.08117	6.25982	6.21593	6.4153
E330009J07Rik	-0.737488	0.00436708	0.0399934	6.79723	6.74954	6.39715	6.38998	6.48984	5.92956	5.20023	5.76458
Cpne2	0.689322	0.0043836	0.0401125	5.34522	5.0503	4.60575	4.82619	5.57802	5.89313	5.51556	5.5888
Atcay	-1.09401	0.00439329	0.0401688	6.11678	5.83963	5.67567	6.05428	6.095	5.12733	3.69281	4.40691
Kank1	1.09482	0.00440321	0.0402218	5.63156	6.38652	5.64004	5.39662	6.36496	6.40579	7.39451	7.2446
Agbl3	0.959044	0.00441532	0.0402218	2.42445	2.65229	2.29193	2.26817	2.61605	3.464	3.76311	3.54782
Rap1gds1	-0.772576	0.00442382	0.0402218	6.97911	6.83378	7.01126	7.20098	6.58809	6.30577	5.68151	6.35756
Rit2	-1.24657	0.00442681	0.0402218	3.92853	3.26095	3.58047	3.74896	3.48038	2.87876	1.31185	1.85625
Ddx55	0.821576	0.00442806	0.0402218	3.31241	3.62098	3.65852	3.43323	3.55088	4.30408	4.79307	4.61446
Elmo2	0.747469	0.00442995	0.0402218	6.71696	6.44661	6.69326	6.6993	7.00285	7.16975	7.72584	7.64123
Usp36	0.735201	0.00443037	0.0402218	4.5111	5.03615	5.05136	4.73229	5.1971	5.23544	5.97602	5.85244
1810026B05Rik	0.682088	0.00443602	0.0402218	3.23502	3.87746	4.78609	4.28018	3.6718	4.73517	5.3757	5.09363
Camk1g	-1.55986	0.00443615	0.0402218	2.60755	2.37485	2.74972	3.1846	1.42443	2.18759	-0.593251	1.56765
Pigb	0.80997	0.0044402	0.0402218	2.916	2.83343	3.2047	3.0007	3.34145	3.94059	3.79396	4.07732
Zic1	1.18093	0.00444103	0.0402218	1.84964	1.63994	2.2421	1.92853	2.74192	3.52542	2.30686	3.70858
Kbtbd3	0.923001	0.00444156	0.0402218	0.612263	2.44509	2.08137	1.63559	1.42443	2.99912	3.00009	2.97958
B230209E15Rik	-1.28481	0.00445128	0.0402599	4.94937	4.02235	4.35343	4.60444	4.73466	3.43227	2.4686	2.14025
Cox18	0.889179	0.00445387	0.0402599	2.04369	1.05756	1.76589	2.19659	2.83903	2.37723	2.57191	2.81439
Nanos1	-1.45264	0.0044564	0.0402599	5.04316	4.4684	3.87832	4.54804	5.04665	3.61291	1.27732	2.20331
Crybb1	-2.00211	0.00446295	0.0402871	2.99324	2.52834	5.08354	3.8062	2.32564	2.16203	1.1685	0.779854
Tmem63b	0.752189	0.0044721	0.0403377	5.87547	6.04583	5.75108	5.90882	6.24429	6.49678	6.92516	6.91879
Pgr	-0.79628	0.0044781	0.0403481	4.33684	3.73752	3.41044	4.14727	3.95783	3.05573	2.32387	3.11692
Rbfox1	-1.38572	0.00448308	0.0403481	7.01775	5.9999	6.21057	6.68955	6.6456	5.67331	3.65969	4.38894
Tst	0.739761	0.00448391	0.0403481	5.29272	4.84804	4.20527	4.98688	5.75019	5.69352	5.48374	5.3681
Ptpn11	-0.803089	0.00449291	0.0403946	8.51029	8.29275	8.0164	8.21086	8.25908	7.48526	6.99587	7.08286
Eci2	0.669927	0.00449872	0.0403946	4.86455	4.9021	4.85401	4.99041	5.2153	5.69129	5.81386	5.55898
Jakmip3	-0.83237	0.00450203	0.0403946	4.99703	5.6181	4.82045	4.88809	4.10566	4.0699	4.19166	4.62601
Cpq	0.81313	0.0045033	0.0403946	4.82284	3.79244	3.41044	4.29168	5.0054	4.76942	4.78695	5.00792
Ephx2	0.895257	0.0045123	0.0404435	5.73918	5.19236	4.96951	5.15051	5.67853	6.2911	6.42553	6.20545
Zbtb49	0.888698	0.00451663	0.0404503	2.83439	3.18087	2.81933	2.22084	3.48038	3.65932	3.66637	3.7998
Zfp853	-1.11384	0.00454505	0.0406605	4.3589	3.35517	2.5796	3.30295	3.7931	2.99912	1.0508	1.24696
Gm17018	-1.24462	0.00454859	0.0406605	4.437	4.03379	4.17903	4.96191	4.11345	3.61291	2.18178	2.73125
Rexo4	0.65119	0.00455082	0.0406605	4.03282	4.16965	4.82469	4.50918	4.7092	4.81523	5.2765	5.33563
2610507I01Rik	0.914527	0.00456434	0.0407492	2.07955	2.3384	2.2421	2.63603	2.47814	3.01348	3.73794	3.64186
Smad9	0.721004	0.0045723	0.0407883	3.64715	3.68043	3.06839	3.25677	4.52884	4.31572	3.85376	3.82675
Fgd1	0.66933	0.00458611	0.0408793	4.2212	4.32208	3.77698	3.93641	5.0054	4.85963	4.32862	4.73316
Armc2	0.87619	0.00459366	0.0409145	2.36757	2.11961	2.10943	2.31399	2.68036	3.05573	3.27841	3.32968
Cd151	0.702638	0.00460295	0.0409652	3.76196	4.3033	4.04015	3.89178	4.17426	4.92187	4.79612	4.89469
Pcdhga10	1.00734	0.00462706	0.041141	3.23502	3.51883	3.46576	2.70644	3.55088	4.01385	4.79917	4.5673
Acot6	1.01737	0.00462994	0.041141	1.8075	2.31983	2.13696	1.01363	2.93001	2.73015	2.86713	2.84106
Nav2	0.80164	0.00463853	0.041162	6.69111	6.86454	7.44273	6.78619	7.13493	7.39764	8.28927	8.17121
Tmem51	0.917909	0.00464138	0.041162	3.28195	2.75264	2.90188	3.05568	3.41889	4.26259	3.89988	4.03173
Abcg4	0.76465	0.00464839	0.041162	4.34423	4.10603	3.56028	4.12174	4.97582	4.85565	4.88192	4.47663
Mfsd6	-0.799346	0.00464959	0.041162	6.19038	6.51963	5.692	5.91441	5.89949	5.09731	4.67538	5.4462
Hey1	0.634252	0.00465042	0.041162	5.07904	4.75777	4.54026	4.82619	5.63862	5.57989	5.21854	5.29761
Gm32742	1.09865	0.00466478	0.041257	1.1052	1.88706	2.61917	0.705182	1.69733	2.677	3.41171	2.90568
Nkain4	0.788607	0.00468878	0.0414152	4.71866	4.52625	3.9882	4.33121	4.98008	5.37546	5.40997	4.94782
Slc4a4	0.8778	0.00469256	0.0414152	9.42057	9.22524	8.88054	8.99775	9.648	10.2573	10.2366	9.88673
Plxdc2	-0.868302	0.0046936	0.0414152	6.59991	6.96284	7.64978	7.1355	6.05715	6.14383	5.93785	6.72202
Bcl11a	-1.25267	0.00470422	0.0414767	4.89001	4.94212	5.26914	5.79629	4.87866	4.25052	3.17906	3.61119
Gm9866	-1.26075	0.00471225	0.0415074	3.06655	2.31983	2.34009	2.85332	2.59397	1.8462	-0.0643827	1.12199
Trp53bp2	0.87635	0.00471501	0.0415074	6.98385	7.04923	6.65807	6.11863	7.17918	7.66148	7.94478	7.52366
Chrd	1.07777	0.00473094	0.0416154	2.47918	1.22663	0.991109	2.92889	3.01559	2.76452	2.84372	3.3484
Ninl	0.77627	0.00474593	0.041715	3.11919	3.25118	3.48731	3.56223	3.65056	3.71311	4.6179	4.5061
Rasgef1c	-1.7298	0.00475574	0.0417608	4.32941	3.99334	3.96534	4.02173	4.30918	3.08323	0.781966	1.24696
Intu	1.04817	0.00475996	0.0417608	3.97687	3.61337	3.26832	3.54312	3.82189	4.76093	4.89336	5.03994
Fam174a	-0.774462	0.00476381	0.0417608	5.33041	5.43821	5.20556	5.01489	4.87866	4.75667	3.73794	4.51026
Nsg1	-0.954073	0.00476875	0.0417608	4.77442	4.36348	4.41093	4.91436	4.55766	3.8232	2.74612	3.52332
Prdx4	0.977284	0.00476952	0.0417608	2.2147	2.807	1.40747	2.09526	2.57153	3.53541	3.14116	3.15994
Smim3	0.864818	0.0047964	0.0419563	4.47115	4.20044	4.23105	3.6181	4.58592	4.97421	5.79873	4.59891
Itm2a	0.823174	0.00479922	0.0419563	3.16997	3.26095	2.78494	3.10864	3.66122	4.0699	3.36315	4.48511
Tgfbr3	0.908032	0.00481189	0.0420347	1.8075	2.14093	1.86798	2.54289	3.23128	2.74744	2.97877	3.0384
Brinp3	0.790015	0.00481577	0.0420363	3.91866	4.3033	3.88645	3.97258	3.99201	5.32741	4.90472	4.96914
Cd63	0.685672	0.00482667	0.0420991	6.30842	6.39097	5.8057	6.11216	6.71248	7.03984	6.8076	6.79803
Itga6	0.718861	0.00483494	0.0421181	5.73637	5.90807	6.86564	6.47059	6.22465	7.06936	7.36244	7.19828
Aqp4	0.99881	0.00483626	0.0421181	8.76104	8.56235	7.96261	8.11745	8.83865	9.74362	9.70936	9.09305
9330132A10Rik	-1.46339	0.00484502	0.0421209	6.79318	5.67584	5.94459	6.42172	6.01414	5.69352	3.65297	3.64186
Lpp	0.96113	0.00484563	0.0421209	5.44826	4.92686	5.44736	4.81429	5.26857	6.2568	6.69931	6.19644
RP23-269P7.3	1.25721	0.0048477	0.0421209	1.47193	1.54718	3.49796	1.98627	1.42443	2.98461	4.49184	4.44654
Arxes2	0.991257	0.00488871	0.0424321	2.99324	2.4104	2.36358	2.75708	3.03211	3.72188	3.9224	3.74435
Mks1	0.883463	0.00489099	0.0424321	1.71931	2.62229	3.13816	2.98662	2.68036	2.81459	4.32862	4.12152
Ckap4	0.702444	0.00490179	0.0424934	3.85801	4.24049	4.19876	3.83791	4.48751	4.85166	4.67538	4.92306
Tsc22d3	0.707011	0.00491444	0.0425706	7.14696	6.73121	7.34136	5.93104	7.54354	7.43146	8.22986	6.7714
Desi2	0.691582	0.00493082	0.04268	4.2292	4.33602	4.37092	4.36425	4.49944	5.06319	5.34894	5.13194
Rims1	-1.81182	0.00493889	0.0427172	10.6256	9.75978	10.0709	10.569	10.2743	9.23214	7.03514	7.2308
Usp40	0.750984	0.00494863	0.0427689	4.25295	4.75777	5.28152	4.58121	4.49944	5.25067	6.34967	5.74882
Krt222	-1.36542	0.00495247	0.0427696	3.32741	2.78008	3.41044	3.54312	3.01559	2.18759	0.731853	1.66045
Snhg12	-1.02196	0.00495695	0.0427726	3.78386	3.27065	3.96534	3.9797	3.58488	2.64045	2.28964	2.43111
Abca1	0.763729	0.00496034	0.0427726	7.65314	7.60305	8.30508	7.48758	8.1681	8.51461	8.82342	8.59736
Tor3a	0.698502	0.00496772	0.0428037	3.49612	3.89639	3.973	3.96542	4.34268	4.6319	4.77463	4.37075
C1ql3	-0.89279	0.00497615	0.0428141	4.99233	4.55035	4.52471	4.83408	4.5915	3.87917	2.70774	4.12152
Irs1	0.914913	0.00497646	0.0428141	4.83338	5.49104	4.57086	4.42294	5.54674	5.5107	5.93923	5.96588
Spns1	0.673913	0.00500249	0.0430055	4.18049	4.21559	4.26263	4.15988	4.62457	4.74381	5.02404	5.10743
Plxnb1	0.85567	0.005009	0.043029	8.42879	8.33787	7.85225	7.97006	8.78421	8.88811	9.21593	9.12291
Rgl2	0.783209	0.00502002	0.043091	4.24508	3.75145	5.16268	4.28594	4.46334	4.81523	5.7028	5.57893
Amn1	0.944818	0.00503227	0.043148	2.9357	3.04046	3.71441	3.12158	2.94753	4.04215	4.80221	4.70801
Prmt8	-1.32706	0.00503425	0.043148	5.82883	5.10557	4.75089	5.37787	5.46391	4.81113	2.32387	3.13859
Ass1	0.731945	0.00504425	0.0431912	3.76196	3.26095	2.74972	3.6181	4.49348	4.01385	3.71877	4.0885
Acsl5	-1.12084	0.0050469	0.0431912	3.89873	3.45217	4.5658	4.60444	3.17287	3.35543	2.49888	3.04988
Thrsp	0.731375	0.00505166	0.0431995	5.12695	5.32634	4.93072	4.8103	5.40486	6.04592	6.22162	5.43967
Ctxn1	-1.49687	0.00506915	0.0433164	7.50936	7.38363	7.09083	7.54454	7.21761	6.94562	4.64524	4.72244
Gpcpd1	0.785289	0.00507297	0.0433165	4.6783	5.07266	5.1925	5.38325	4.75471	5.9614	6.51344	6.20674
Rassf4	-1.23246	0.00509647	0.0434845	3.80544	3.87746	5.31806	4.20921	3.1877	3.3212	2.57191	3.13859
Ctbs	0.847456	0.00513462	0.0437772	3.13632	3.52695	4.09029	2.9724	3.28742	4.70451	4.81129	4.25647
Kif5a	-1.846	0.00513905	0.0437821	14.1798	13.2334	13.605	14.0436	13.874	12.6274	10.5849	10.5822
Tpt1	-1.02588	0.00517243	0.0440335	8.84646	8.60852	8.93203	9.16061	8.49079	8.21592	7.21349	7.52418
Dhrs11	0.97941	0.00521602	0.0443713	2.916	2.37485	2.49703	2.83772	3.03211	3.18825	4.1541	4.09959
Bag1	-1.04749	0.00523716	0.0445178	7.20899	7.16627	7.13416	7.45791	7.1311	6.52211	5.57005	5.56299
Abca3	0.624687	0.00524283	0.0445327	5.61943	5.68494	5.75775	5.72175	6.18641	6.20142	6.37132	6.52014
Sdc2	0.868153	0.00526537	0.0446583	5.37077	5.05873	4.77299	5.24224	5.39532	6.22167	6.29787	5.98245
Maml2	0.825243	0.00526547	0.0446583	5.4653	5.11906	5.51186	4.87669	5.46391	6.10914	6.43437	6.2422
Fuz	1.02626	0.00532106	0.0450961	2.60755	3.56687	2.88574	3.65417	3.112	4.43255	5.04728	4.22643
Osbpl10	-1.08438	0.00532932	0.0451325	4.29169	3.75145	3.6394	4.11528	3.91392	3.30961	1.53282	2.67305
Fau	-1.12899	0.00535041	0.0452773	7.59083	7.27513	7.4788	7.67427	7.39895	6.80201	5.53943	5.76633
Arhgap10	-1.56719	0.00536065	0.0453302	6.54645	5.84451	5.8417	6.45789	6.32193	5.37268	3.19764	3.52332
Sybu	0.672776	0.00537354	0.0454054	5.23823	4.92686	4.58091	5.23928	5.55534	5.76742	5.58425	5.76458
Adpgk	0.967995	0.00538889	0.0455013	3.59854	4.39043	4.00323	2.89913	3.91392	4.90656	5.09017	4.8625
Fabp3	-1.50913	0.00539464	0.0455035	3.23502	2.71049	3.51904	3.83791	2.94753	2.16203	0.679937	1.50229
Dtx1	0.662826	0.0054007	0.0455035	6.55762	6.15202	5.77756	6.19561	7.01225	6.88735	6.68457	6.74868
Slc26a11	1.0656	0.00540116	0.0455035	1.67311	2.46213	2.31621	1.67123	2.32564	2.76452	3.612	3.61892
Rps26	-1.09745	0.00540746	0.0455228	6.76593	6.71442	6.83024	7.20478	6.62533	6.21391	4.94101	5.35196
Abcb7	-0.770849	0.00543821	0.0457174	5.75034	5.25236	5.51972	5.7512	5.40486	4.82341	4.63164	4.32895
Gm13339	-1.3753	0.00543862	0.0457174	11.2955	10.8273	10.9969	11.4772	10.5208	10.8038	8.72638	9.0749
Eif4e3	-1.24699	0.00544933	0.0457736	4.43007	3.7021	3.72352	4.14727	3.83136	3.52542	1.37851	2.26372
Clk4	0.661377	0.00545463	0.0457842	4.42311	4.55829	5.68035	5.30031	4.67278	5.48258	6.4275	6.00179
Fam13c	0.969819	0.00547048	0.0458834	6.46745	6.77533	5.89103	5.97805	6.5839	7.3475	7.5133	7.53596
Usp31	-0.815675	0.00549547	0.046059	7.47021	7.39143	7.35168	7.14266	7.20856	6.7168	5.86125	6.30223
Atp6v0e	0.891595	0.00550377	0.0460946	4.09547	4.37252	4.48242	4.40187	4.05805	5.44334	6.06599	5.29761
Ncln	0.661484	0.00550907	0.046105	4.90508	5.67949	5.45285	5.12181	5.85142	5.94837	6.13871	5.86874
Zfp365	-1.45234	0.0055166	0.046134	10.1936	9.74332	9.46873	9.91978	10.0098	9.17319	6.95959	7.38153
Rsad1	0.73099	0.00552182	0.0461437	3.28195	2.97073	3.01004	3.30295	3.77358	3.85545	3.87123	3.96659
Tmem136	1.19468	0.00553247	0.0461987	2.50578	2.26262	1.93224	2.70644	2.40391	3.52542	4.19166	3.96052
Hdac3	0.71299	0.00556202	0.0463898	4.38779	4.32674	4.33572	4.43853	4.56336	5.07008	5.36547	5.31675
Eml3	0.686707	0.00556352	0.0463898	3.46933	3.77209	4.09029	3.78195	3.98354	4.32726	4.94376	4.58319
Creld2	0.746971	0.00556881	0.0464	2.47918	3.55103	4.44437	3.12158	3.27359	4.17586	4.89905	4.24153
Cpeb4	0.914045	0.00558364	0.0464894	7.29349	7.26485	6.78202	7.19793	7.42421	7.99624	8.40796	8.35974
Nefh	-1.57877	0.00559659	0.0465632	5.35623	4.80194	5.03682	5.08924	5.13726	4.30408	2.43767	2.07432
Rpl37	-1.4062	0.00560134	0.0465686	8.19336	6.84843	7.35168	7.77191	7.50707	6.82865	4.99246	5.23612
Kcnt2	-1.82415	0.00561724	0.0466666	6.30464	4.92379	5.41681	6.19255	5.69678	4.76942	2.04482	3.0384
6330403L08Rik	-1.11468	0.0056326	0.0467372	5.20208	4.78849	4.78609	4.99745	5.3233	3.87917	2.80789	3.33907
Vipr1	-1.57381	0.00563638	0.0467372	3.95773	3.10697	4.42217	3.90681	3.69274	2.56445	1.37851	1.46847
R3hcc1l	-0.679364	0.00563808	0.0467372	5.53153	5.27664	5.33301	5.59988	5.2475	4.73083	4.44206	4.61059
Foxg1	0.674682	0.0056456	0.0467655	6.01859	5.64819	5.50923	5.71537	6.37147	6.48136	6.51158	6.22204
Zfp704	-0.95744	0.00565706	0.0468263	7.24101	7.18692	7.10919	7.00451	7.06539	6.62975	5.28521	5.72574
Gabrb1	1.07569	0.00567557	0.0469453	7.54346	7.15649	6.4774	6.91164	7.49966	8.24169	8.53349	8.09879
Qdpr	-0.890827	0.00567989	0.0469469	8.25444	8.5788	7.84184	8.24379	7.45976	6.93999	6.89914	8.05388
Mettl13	0.820208	0.00570468	0.0471175	1.76408	2.54443	2.83622	2.63603	2.50206	3.06955	3.56983	3.87273
Timp4	0.795973	0.00571789	0.0471901	6.17389	5.87027	5.51972	5.72811	6.38921	6.66429	7.00249	6.42083
Hmgn2	-0.706524	0.0057218	0.0471901	5.0746	6.14148	5.47728	5.69386	4.82752	4.97421	4.65535	5.11837
Nmnat1	0.806094	0.00573143	0.0471901	2.18208	2.56034	2.80224	2.31399	2.83903	3.2502	3.43539	3.52332
Sfxn2	1.18301	0.00573773	0.0471901	1.03388	1.26597	2.83622	1.06812	1.37347	2.35484	3.59808	3.50675
Crebrf	-0.943047	0.00574077	0.0471901	7.99109	7.48558	7.50809	7.83858	7.67561	7.08983	6.14351	6.13847
Flrt2	0.790334	0.00574175	0.0471901	3.91866	3.84535	3.973	4.30308	4.80365	5.28067	4.42244	4.68978
Nup54	0.7636	0.00574254	0.0471901	3.64715	3.14966	3.78571	3.72372	3.93165	4.29822	4.72426	4.37987
Vangl2	0.670917	0.00575383	0.0472487	4.67244	4.56225	4.26886	4.4177	5.31994	4.83962	5.09017	5.34731
Fzd5	0.867199	0.00576448	0.0472719	3.59854	3.55103	3.13816	2.83772	3.6718	4.80701	4.03517	4.03173
Hras	-0.873877	0.00576497	0.0472719	6.73394	6.27884	6.08899	6.47438	6.51797	5.85775	4.74651	4.957
Trak2	-1.32599	0.00577608	0.0473289	9.40762	8.79951	8.69014	9.29521	9.00221	8.45139	6.73393	6.67645
Rpl34	-0.962053	0.00579588	0.0474569	7.39215	6.94628	6.99819	7.31029	7.18196	6.50823	5.35929	5.75058
Vezt	0.70095	0.00580528	0.0474993	4.79074	4.94818	5.21528	4.9365	4.92806	5.68681	6.15425	5.9008
Angel1	0.87532	0.00580941	0.0474993	2.916	2.94672	2.13696	2.86875	3.41889	3.55518	3.75058	3.64186
Pcsk7	0.736628	0.0058172	0.0475287	3.71713	3.79244	4.15903	4.06257	4.01713	4.36135	5.31955	4.94475
Pogk	-0.685241	0.00582733	0.0475562	7.30962	7.09159	6.50935	6.76056	6.9976	6.44208	5.63625	5.85572
Gm19410	-1.23078	0.00583181	0.0475562	3.93833	3.19113	3.78571	4.1088	3.7031	2.69494	1.53282	2.18259
Dpp6	-0.856118	0.00583312	0.0475562	6.05733	5.94034	5.61579	5.93838	6.11647	4.95573	4.173	4.90104
Tgds	1.08245	0.00585293	0.0476836	1.96917	2.56034	1.26504	1.48349	2.18496	3.3212	3.30436	2.74545
Dhrs7	0.737359	0.00587313	0.0478138	5.43447	5.18981	4.84986	5.22436	5.54674	6.08214	6.04306	5.96285
Islr2	-1.87868	0.00587911	0.0478283	4.47789	4.51405	4.56073	4.96909	4.66221	3.4535	1.09111	1.90764
Mgat4a	-1.30033	0.00588529	0.0478443	4.73561	4.81526	6.44748	5.87482	4.39472	4.35572	3.59107	4.27126
Cdca7	-1.01402	0.0058989	0.0479206	2.58277	4.10603	4.05465	3.75728	2.271	3.34411	2.00318	2.86726
Cdc42bpg	1.01218	0.00590569	0.0479271	3.96733	3.33681	3.01004	3.20906	4.09783	3.97034	4.89336	4.59107
Olfr46	1.37378	0.00590813	0.0479271	3.88865	3.83884	5.96008	4.64535	3.74379	5.78007	6.85593	7.39002
Slc33a1	0.782449	0.00592906	0.0480626	4.08668	4.42125	3.84533	4.46923	4.30238	5.31297	5.25891	5.05995
Cdk6	-1.11761	0.00594866	0.0481871	2.65586	3.14966	4.22465	4.14093	2.37829	2.64045	2.0652	2.68782
Adam23	0.777718	0.00598091	0.0484096	7.12782	6.44339	6.14599	6.49938	7.27167	7.51206	7.29448	7.24085
Pomk	0.754273	0.00598465	0.0484096	2.5319	2.71049	3.02485	3.10864	3.36773	3.73927	3.63944	3.63425
Cd86	-1.53413	0.00600509	0.0485206	2.5319	3.10697	5.00729	4.14093	2.61605	2.23739	2.12467	1.80297
2020-03-02	0.728721	0.00601111	0.0485206	5.62853	5.56586	5.12537	5.5457	6.03887	6.26283	6.47872	6.00327
Sox4	-0.81069	0.0060153	0.0485206	5.72509	6.14808	6.10824	6.18487	5.71991	5.38378	4.83818	5.00202
Rapgef5	-1.22827	0.00601544	0.0485206	5.69651	5.43821	6.75007	6.14105	5.26857	5.08716	4.05058	4.64506
Sergef	-1.35633	0.00603046	0.0486072	6.74933	5.93119	5.70585	6.34379	6.85047	5.15998	3.48161	3.84664
Ccdc114	1.03873	0.00606345	0.0488385	1.47193	1.78242	2.08137	2.58087	1.61197	2.46345	3.8942	3.9047
Kdm5b	0.750611	0.00611061	0.0491835	6.45043	6.6415	6.39857	6.19714	6.81152	7.14795	7.70204	7.02877
Rps24	-1.17541	0.00612858	0.0492932	7.9499	7.34569	7.70829	8.07358	7.45364	7.19281	5.80934	5.92282
Scarna6	0.917076	0.00614637	0.0494013	2.11454	1.69863	2.40945	1.63559	2.74192	2.92508	2.7835	3.0384
Fezf2	0.873849	0.00615136	0.0494065	3.85801	4.15401	3.53981	3.79816	4.00043	5.06319	5.20712	4.55123
Lmbr1l	0.906254	0.00615903	0.0494147	1.41692	2.4104	3.68674	2.63603	2.80097	2.76452	4.21465	4.02593
Guf1	0.820644	0.00616108	0.0494147	3.64715	4.08968	4.03284	4.21526	3.93165	4.53068	5.52662	5.24614
Gemin8	0.822775	0.00617269	0.0494729	2.2147	2.16194	2.13696	2.31399	3.14276	3.14975	3.10224	2.68782
Gm42418	0.814676	0.00618784	0.0495535	12.6616	12.0732	12.4176	12.6304	13.648	13.135	12.8007	13.4555
Dlg2	-1.42021	0.00619659	0.0495535	9.69091	9.05775	8.90576	9.23041	9.36747	8.69223	6.37132	6.7714
Msi2	0.932045	0.00620215	0.0495535	7.77024	7.62355	7.4212	7.32784	7.85291	8.35353	8.96385	8.68718
Tpd52	-0.753187	0.00620304	0.0495535	5.37077	5.61048	5.6328	5.5433	4.91475	4.55052	4.37833	5.30482
Fyb	-1.6963	0.00620533	0.0495535	4.93964	4.2256	7.22914	5.81832	4.26093	3.96296	3.42754	3.63425
Stxbp5l	-1.17367	0.0062089	0.0495535	6.04377	5.34483	5.17269	5.97627	5.94383	4.85565	3.24307	3.7998
Slf1	-0.881439	0.00622948	0.0496829	4.61861	3.33681	4.45534	4.26859	3.81236	3.23802	3.36315	2.77342
Rpl19	-1.15993	0.00624211	0.0497487	7.23705	6.78636	6.89112	7.30887	7.15581	6.25378	4.90754	5.27578
Garem1	1.11139	0.00626387	0.0498716	5.91323	5.66484	4.28125	5.10562	5.93946	6.69246	6.67465	6.13308
Rbms1	0.806647	0.00626764	0.0498716	3.37147	3.10697	3.58047	3.50412	3.48038	4.04215	4.56522	4.64506
Pak3	-0.766639	0.00627071	0.0498716	5.73074	5.36762	5.25036	5.40459	5.4486	4.78206	3.76933	4.67503
Ube2q2	-0.684973	0.00628278	0.0498716	5.96208	5.49932	5.71044	6.05765	5.27205	5.31006	4.92437	4.99015
Sprn	-1.04098	0.00628302	0.0498716	4.66065	4.60507	4.21822	4.77796	4.4815	4.12385	2.57191	2.91826
Eapp	-0.656395	0.00628765	0.0498716	5.50869	5.35627	5.36246	5.45913	4.69371	5.13063	4.6179	4.62217
Siglech	-1.68756	0.00628825	0.0498716	5.49548	5.49104	7.49618	6.47941	5.2404	4.79874	3.69935	4.31474
Tram1l1	0.971858	0.00629742	0.0499095	2.6319	3.25118	2.19049	2.09526	3.03211	3.64094	3.71877	3.64186
Calm2	-0.889584	0.0063126	0.0499949	8.64017	8.30785	8.59597	8.95387	8.3525	7.81234	7.06201	7.71205
Fam160b1	0.604996	0.00636269	0.0503352	4.59402	4.46417	4.84151	4.63636	5.0907	5.06319	5.44926	5.34498
Fam184a	0.917401	0.00636442	0.0503352	6.43494	6.03448	5.94653	6.26433	6.6226	6.79994	7.82665	7.11533
Clcn2	0.840916	0.00637013	0.0503453	4.91504	4.80861	4.52471	4.65428	5.00121	5.37824	6.00136	5.86712
Syde2	1.37096	0.00638818	0.0504529	3.46933	3.35517	2.51812	2.22084	3.36773	4.17586	4.86749	4.5673
Rnf220	-0.763916	0.00639901	0.050477	6.93084	6.85812	6.64853	6.99224	6.78496	6.15683	5.39193	6.04546
Cyp2j9	0.770726	0.00640012	0.050477	6.25061	6.15071	6.1443	6.05933	6.50767	7.00253	7.5331	6.64273
Pou3f3	0.76101	0.00643104	0.0506857	7.84897	7.96389	7.23711	7.38799	8.2249	8.5278	8.42851	8.30089
Adarb2	-1.28517	0.00643977	0.050717	3.25084	3.8647	3.19164	3.68065	3.58488	2.23739	1.13033	2.02863
Mex3a	-1.02906	0.00644394	0.050717	3.04857	4.16965	3.59047	4.19703	3.14276	3.1627	1.9161	2.74545
Stmn3	-1.06448	0.00646038	0.0508112	6.64847	5.98229	5.8604	6.62853	6.60476	5.41387	3.87123	4.97518
Epb41l3	-1.01361	0.00647744	0.0509102	7.25578	7.58663	6.81648	6.96557	6.53546	5.50563	5.65486	6.85722
Wsb1	0.787178	0.00653595	0.0513047	4.16388	4.89271	6.86975	5.84001	5.07084	6.09571	6.88345	6.85804
D430019H16Rik	-1.524	0.00653667	0.0513047	8.10965	7.53825	7.03432	7.47376	8.12109	6.83675	4.50309	4.62217
Neto1	-1.2337	0.00654308	0.0513196	5.61026	4.58576	4.49311	5.07933	4.97582	4.53566	2.70774	2.59682
BC005624	-0.687702	0.00656074	0.0513981	5.81825	5.86067	5.78628	5.83019	5.64132	5.2446	4.77463	4.8915
Cep19	-0.790971	0.00656424	0.0513981	4.15551	3.87109	3.9882	4.34783	3.97502	3.04179	2.91282	3.2915
Ppara	1.06679	0.00656666	0.0513981	3.75088	2.66706	2.31621	3.0007	3.85012	3.89477	4.44206	3.81334
Tmtc3	0.865127	0.00657751	0.0514476	3.7057	3.93961	3.3762	3.43323	3.84077	4.57008	4.85876	4.61446
Cacnb4	-0.912938	0.00658884	0.051474	6.81329	6.30859	6.47336	6.82033	6.62124	5.81943	4.68199	5.63146
Gabrg1	0.953788	0.00658994	0.051474	5.78605	5.45533	5.17601	5.32849	5.60588	6.75149	6.77627	6.37707
D3Ertd254e	0.887142	0.00659857	0.051506	4.53712	4.99869	3.73257	4.79422	4.74973	5.61328	5.59129	5.67289
Bmpr1b	0.792236	0.00663678	0.0517687	5.95002	6.20105	5.66389	5.3257	6.04092	7.20303	7.02802	6.02379
Smap2	-0.9941	0.0066587	0.0519041	6.33091	6.40315	7.11958	6.87006	6.20292	5.84776	5.13665	5.55496
Hyal1	1.29136	0.00667795	0.0519834	2.00691	2.42785	1.36154	0.705182	1.89094	3.39984	3.19764	3.08379
1810055G02Rik	0.730461	0.00667802	0.0519834	3.61085	3.81914	3.49796	3.31426	4.09783	4.28052	4.62135	4.14847
Gm13111	0.89051	0.00668282	0.0519851	4.92985	4.98106	3.973	4.5576	5.13726	5.93523	5.82286	5.1211
Slc39a13	0.91313	0.00668793	0.0519893	3.80544	4.2206	4.30571	3.10864	4.12889	4.78206	5.16761	5.03128
Rapgef4	-1.81132	0.00672433	0.0522365	11.1576	10.3175	10.9232	11.3959	10.8413	9.86504	7.82777	8.00826
Gpc5	0.805311	0.00674059	0.0523076	7.48115	7.0005	6.84492	7.04414	7.53994	8.02753	7.92017	8.08804
Tfb2m	0.805972	0.00674268	0.0523076	2.74788	2.09797	2.16397	1.89877	3.20237	3.18825	2.89016	2.81439
Gk5	0.882127	0.00676711	0.0524612	2.6319	2.60705	1.83475	2.22084	2.99887	3.17553	3.20684	3.41206
Ddo	1.00453	0.00677634	0.0524647	4.06	3.59804	3.65852	3.89932	3.84077	4.79874	5.34269	5.16927
Celf6	-1.70038	0.00677679	0.0524647	3.4282	3.12847	3.01004	3.87659	3.09637	2.37723	0.922637	0.0847548
Snap91	-1.10691	0.00682173	0.0527571	7.36879	6.77106	6.56487	7.0236	7.25593	6.2911	4.52532	5.22857
Pou2f1	0.984787	0.00682384	0.0527571	5.91323	5.97637	5.83331	5.66763	5.83739	6.76535	7.58783	7.10711
Omg	0.975928	0.00685285	0.0529454	5.82355	6.43802	5.37984	5.62054	5.92405	6.94093	7.12828	7.16237
Rpl22	-0.892032	0.00686339	0.0529908	7.44466	7.01067	6.9831	7.26581	7.23556	6.58116	5.62772	5.69133
Grid2	0.950951	0.00687171	0.053019	5.08787	5.09741	4.32977	4.36425	4.98857	5.88534	6.004	5.77154
Gm16344	1.12673	0.00688898	0.0530926	0.612263	2.20306	2.55939	0.956989	1.02292	2.69494	3.75686	3.22215
Cnih3	-1.40284	0.00689088	0.0530926	4.47115	3.73752	3.96534	4.07593	4.34268	3.13669	1.2057	1.93266
Khdrbs3	-0.944834	0.00689604	0.0530926	7.31621	6.34003	6.78854	6.99576	7.0018	6.07189	5.17232	5.41547
Eif1a	-0.906374	0.00689994	0.0530926	2.89602	2.90994	3.73257	3.69803	2.24289	2.65885	2.25458	2.51634
Dlx6os1	-2.41999	0.00691339	0.0531601	3.37147	3.3733	4.49843	4.79017	2.83903	2.7981	-0.470831	1.07781
Actr3	-0.679518	0.00694802	0.0533903	7.04181	6.72945	6.86769	6.90977	6.6294	6.2911	5.83627	6.07527
Mri1	1.02339	0.00695913	0.0534396	2.07955	2.37485	1.86798	2.22084	2.29858	2.92508	3.60506	3.7158
Map7d2	-0.758529	0.00701226	0.0537972	7.04748	6.45301	6.9062	6.99047	6.82818	5.87947	6.00004	5.65608
Rpl36al	-0.838693	0.00701517	0.0537972	4.34423	3.89639	4.24376	3.73219	3.38069	3.59392	2.74612	3.1493
Hcls1	-1.70134	0.00703684	0.053927	4.06895	3.38228	5.66152	4.838	3.72359	2.81459	1.87051	2.61239
BC034090	1.19525	0.0070495	0.0539631	4.25295	5.16921	3.82854	3.83791	4.49348	5.45391	5.85833	6.05404
Clec2l	-1.66207	0.00705106	0.0539631	4.56269	3.76525	4.09732	4.56235	4.13655	3.49503	1.00933	1.6901
Lman1	0.668587	0.00707692	0.0541002	5.44482	5.32634	5.71044	5.39928	5.75766	6.46055	6.3382	5.9929
Slc22a5	0.885373	0.00707849	0.0541002	2.33826	3.09609	2.49703	2.98662	2.87611	3.44293	4.08592	4.01425
Tmc7	0.979933	0.00708662	0.054126	5.06121	5.16921	5.38846	4.39122	5.0588	5.91625	6.56622	6.38048
Pax6	0.874022	0.00709589	0.0541311	5.06569	5.32168	4.41656	4.87287	5.22252	5.80299	6.13389	6.01357
4930503L19Rik	0.901296	0.00709682	0.0541311	2.7026	2.09797	1.96332	2.19659	3.08057	2.86298	3.58403	3.0034
Plch2	-1.23919	0.00710346	0.0541454	6.2328	5.67401	5.5482	5.7983	6.12996	5.22004	3.15073	3.78614
Zdhhc2	-0.891869	0.00712561	0.0542778	4.92985	4.87055	4.12507	4.90316	4.90132	4.18858	2.72065	3.45587
Faxc	-0.808108	0.00713124	0.0542844	5.72226	5.18725	4.57589	5.423	5.53809	4.64579	3.60506	3.87918
Tubb3	-0.886219	0.00715578	0.0544037	6.19448	5.93882	5.74439	6.21235	6.29822	5.10067	4.27276	4.89787
Chkb	0.754943	0.0071565	0.0544037	3.08431	3.51883	4.64941	3.68937	3.50427	4.23834	5.14864	5.04282
Hspa13	0.67457	0.00716446	0.0544279	4.48459	4.72638	4.48242	4.18475	4.81802	5.15675	5.42384	5.16663
Mfhas1	0.58945	0.00718327	0.0545241	5.79147	5.61048	5.5736	5.38594	6.36333	6.20299	6.24749	5.90238
Retsat	0.743465	0.00718781	0.0545241	4.53066	4.49347	3.70524	3.98679	4.81802	4.98153	5.037	4.8527
Denr	-0.727389	0.00719153	0.0545241	5.23027	4.89898	5.18263	5.38594	4.58592	4.77365	4.13495	4.30519
Arpp19	-0.783644	0.00720932	0.0545936	6.08185	6.20612	6.22667	6.70037	5.76262	5.92006	4.97102	5.43092
Arhgap30	-1.54574	0.00721276	0.0545936	3.61085	3.42635	5.52234	5.04577	3.7031	2.39927	2.20033	3.12779
Taz	0.86609	0.00721509	0.0545936	3.54824	4.34063	4.51949	3.95099	4.11345	4.45377	5.65654	5.57496
Bmi1	-0.600703	0.00723077	0.0546758	5.76418	5.78989	5.52754	5.70035	5.2297	5.20134	4.69185	5.25856
Mrfap1	-0.799549	0.00725388	0.054814	8.32243	8.18942	8.06423	8.4496	8.1681	7.4573	6.8316	7.37755
Rbm24	-1.73555	0.00726413	0.0548551	2.77	2.84647	3.01004	3.04213	3.04845	1.60197	-0.25334	0.473768
Mrgbp	0.804107	0.00727611	0.054909	2.60755	3.49419	2.69521	3.43323	3.36773	3.8232	4.07591	4.17493
Snrpn	-1.14368	0.00728569	0.0549448	6.75488	6.02877	6.56867	6.98694	6.41149	5.83973	4.4537	5.05995
Syt6	-1.28282	0.00729874	0.0550067	3.64715	2.46213	2.31621	3.02845	2.09345	2.69494	0.0215591	1.56765
Tmem161a	0.827003	0.00733488	0.0552257	3.03036	4.24049	3.62975	3.42281	3.88692	4.29822	4.82629	4.60281
Acot11	0.760454	0.00733751	0.0552257	7.42997	6.95834	6.74449	6.80536	7.68086	7.79997	8.03505	7.46323
Pcdhgb7	0.74887	0.00735721	0.0553373	3.75088	4.06758	4.47165	3.30295	4.26093	4.51057	5.12214	4.6971
Alg5	0.758514	0.00736684	0.0553731	2.55756	2.76643	2.81933	2.83772	3.63982	3.1627	3.64622	3.55589
Psph	0.746723	0.0073867	0.0554857	4.29169	4.25033	3.94991	4.838	5.14108	5.34171	4.94101	4.8819
Tlr7	-1.42783	0.00741854	0.055682	3.94806	3.61337	6.09778	4.54324	3.38069	3.18825	2.77114	3.02683
Olfr243	-0.900138	0.00742512	0.055682	3.08431	2.63736	4.02549	2.86875	2.37829	1.87794	2.39	2.43111
Rpl18a	-1.17735	0.00742753	0.055682	8.0762	8.06145	8.29251	8.52155	7.95392	7.5824	6.3011	6.41085
Zfp653	0.713245	0.00745816	0.0557896	3.23502	2.94672	3.62975	2.95804	3.89598	3.57468	4.14934	3.99062
Slc1a3	0.804515	0.0074589	0.0557896	11.3019	11.0752	11.0864	11.1474	11.6762	12.1103	12.2463	11.7951
Hpgds	-1.55929	0.00746116	0.0557896	4.38779	4.21056	6.80365	5.89945	3.69274	4.03513	3.25199	3.96659
2310022B05Rik	0.667582	0.00746196	0.0557896	7.49532	7.08748	6.76338	7.08105	8.03711	7.84031	7.63375	7.58562
Pcdhgc3	0.763777	0.00746642	0.0557896	8.05271	7.80686	7.10222	7.56423	8.53276	8.57819	8.43121	8.04386
Wls	0.760218	0.00748435	0.0558868	5.43101	5.77633	4.98095	5.36704	5.63592	6.26583	6.38961	6.30223
Pde2a	-1.38991	0.00750286	0.0559882	8.48878	7.91871	7.75179	8.09137	8.31417	7.47362	5.05749	5.83596
Caskin2	0.958814	0.00751837	0.0560528	6.14668	6.6293	5.44736	5.5288	6.50175	6.83877	7.00249	7.24335
Podxl	0.8294	0.00752139	0.0560528	3.73972	2.62229	3.30518	4.07593	4.24684	4.25052	4.03517	4.54313
Metrnl	1.11455	0.00752845	0.0560687	1.1052	1.51488	1.40747	2.86875	2.42908	3.12351	3.00009	2.7595
Adra1b	0.790981	0.00753726	0.0560976	2.58277	2.09797	2.67657	2.3584	3.20237	3.22574	3.13153	3.2915
Grm7	-0.955738	0.00754561	0.0561229	4.63677	4.92993	4.70565	4.94744	4.54044	2.9402	3.73794	4.15911
Csmd3	-1.14019	0.00756556	0.0562345	5.29653	5.58931	6.5146	5.97092	5.2297	4.32726	3.98791	5.22604
Olfm1	-1.47728	0.00760764	0.0564848	9.47901	9.01256	9.16149	9.60987	9.32933	8.52749	6.4863	7.01712
Gm28438	-1.28479	0.00761065	0.0564848	9.84325	9.58305	9.64489	10.2102	9.14507	9.61487	7.38947	8.02144
Reps2	-1.06778	0.00761415	0.0564848	6.57343	6.12553	5.92301	6.38865	6.32864	5.83164	3.83608	4.72959
Mmd2	0.767581	0.00762917	0.0565594	7.85027	7.68878	7.20577	7.6432	8.23162	8.60215	8.49363	8.13259
Trpt1	0.794149	0.00764996	0.0566271	1.84964	2.39273	2.26723	1.95769	2.29858	3.26228	3.29576	2.70244
Rps4x	-1.08561	0.00765157	0.0566271	7.08876	6.54084	6.88302	7.09013	6.8329	6.25529	4.84704	5.32149
Ptprg	0.71384	0.00765325	0.0566271	6.70122	6.45301	6.04245	6.10729	6.9828	7.07707	7.27383	6.82584
Sesn1	0.594479	0.00765976	0.0566384	5.30791	5.27182	5.46918	5.06265	5.73008	6.07873	6.05839	5.61609
Ophn1	0.730283	0.0076712	0.0566539	5.16917	5.20507	6.5406	5.62054	5.47604	6.52211	6.95618	6.4983
Skil	-1.32023	0.00767182	0.0566539	6.0209	5.95697	7.82077	7.12589	5.78717	5.26575	4.74966	5.72036
Fam213b	-1.44355	0.00768186	0.0566911	5.29272	4.48932	4.82469	5.40459	4.85099	4.36135	2.10512	2.91826
Fbxw9	0.843308	0.00769457	0.0567158	1.96917	2.47897	1.90047	2.12127	2.87611	2.76452	3.08238	3.09492
Spon1	0.651961	0.00769519	0.0567158	6.1551	6.26919	5.72411	5.92182	6.54125	6.80511	6.74976	6.58076
Prkca	-0.639611	0.00772402	0.0568347	6.81993	6.59011	6.63653	6.63869	6.52674	5.89507	5.80934	5.89921
Pnpla8	-0.771963	0.00772447	0.0568347	7.28679	6.918	6.84388	7.1918	6.70606	6.74505	5.85541	5.84752
Ggt7	0.708993	0.00772631	0.0568347	4.89506	4.57405	4.38247	4.87287	5.15999	5.31006	5.67986	5.40656
Gin1	0.892035	0.00773689	0.0568511	0.879685	2.076	2.59952	1.44282	2.06161	2.71265	3.03151	2.80086
Tmem128	0.694231	0.00773855	0.0568511	2.42445	3.33681	3.48731	3.12158	2.99887	3.98499	4.17769	3.95442
Peg10	-0.852387	0.00774847	0.0568762	4.93476	5.30052	5.66152	4.95831	4.94996	4.12385	4.14456	4.25151
Klhdc8a	-1.73339	0.00775326	0.0568762	3.25084	3.35517	2.3867	2.86875	3.31469	2.28552	-1.22418	0.473768
Gtpbp8	0.733236	0.00775698	0.0568762	2.99324	3.35517	3.01004	3.33664	3.50427	3.91786	4.1683	4.01425
Slc30a1	0.681301	0.00777592	0.0569783	5.42405	5.6426	4.87868	4.94016	5.76756	5.98892	5.81837	6.03395
Ammecr1l	0.702639	0.00779412	0.0570684	4.35158	4.89585	4.36511	4.80629	4.73466	5.42465	5.6881	5.37724
Slc25a33	0.636285	0.00779827	0.0570684	5.27349	5.0333	4.96951	4.71104	5.48507	5.69797	5.7972	5.54282
Sh3glb2	0.667164	0.00782475	0.0572254	5.87547	6.06965	6.06948	6.11054	6.602	6.27778	6.95618	6.95206
Cuedc1	0.874169	0.00784285	0.0573175	5.07904	5.97191	5.27534	5.06934	5.8065	5.91625	6.5428	6.60723
Sst	-1.37804	0.00784743	0.0573175	4.39492	2.83343	3.86192	4.25103	3.71338	2.86298	1.44222	1.85625
Nsun5	0.872578	0.00786256	0.05732	1.76408	2.72468	2.73177	2.09526	2.02905	3.29792	3.9168	3.44722
Zfp703	0.616965	0.00786496	0.05732	5.53153	5.24991	5.20231	4.96909	6.02243	6.18407	5.57184	5.63718
Znrf2	-0.968156	0.00786722	0.05732	4.42311	4.03948	5.17269	4.59983	4.04996	3.78184	3.31291	3.23226
Zfp865	0.644689	0.00786794	0.05732	5.31545	5.62379	5.18922	5.04577	5.88137	5.87161	5.97198	6.02525
Mid1	0.770023	0.00788299	0.0573429	3.52241	3.18087	5.1526	3.75728	4.80846	3.83941	5.29171	4.76486
Bnip1	0.892297	0.0078888	0.0573429	0.795934	2.68168	2.08137	1.70602	1.77792	2.99912	3.42754	2.61239
1500011B03Rik	-0.710495	0.0078902	0.0573429	4.04194	4.2256	3.47657	4.17237	3.58488	3.50523	2.87869	3.12779
Ldb1	0.678498	0.00789127	0.0573429	5.73356	5.84451	6.25364	5.55049	6.23539	6.32317	6.7755	6.76445
Smim13	-0.761925	0.00791333	0.0574664	6.60607	6.25215	5.99998	6.35479	6.28277	5.97063	4.7622	5.14806
Srcin1	-0.94317	0.0079308	0.0575565	9.35418	9.12633	8.77335	8.84494	9.32388	8.21669	7.03191	7.76264
Zmym6	0.734585	0.00793935	0.0575795	3.77295	4.38151	4.82891	4.2744	3.97502	4.82341	5.97198	5.38406
Gm29216	-1.21259	0.00794806	0.0575795	13.6235	13.1168	13.6496	13.946	13.0741	12.9907	11.6591	11.7686
Kras	-0.769596	0.00794916	0.0575795	6.41402	6.14676	6.24418	6.38463	6.12996	5.83973	5.01621	5.12653
Dzank1	-1.17017	0.00795771	0.0576047	7.58304	6.8198	6.77437	7.16705	7.46509	6.38661	4.88765	4.91994
Asah1	0.596151	0.00797239	0.0576497	5.27736	5.60857	5.8604	5.95655	5.68115	6.28667	6.56979	6.54266
Gmip	-1.28508	0.00797407	0.0576497	3.8683	3.83231	6.13238	4.76152	3.61809	3.28614	3.24307	3.26218
Clybl	0.776458	0.00800175	0.057813	3.16997	3.3912	3.11065	2.94354	3.48038	4.26859	4.3905	3.5397
Pcdhgb6	0.780849	0.00801077	0.0578414	4.04194	3.22147	4.02549	3.42281	4.10566	4.38363	4.89621	4.42024
Repin1	0.647609	0.00802552	0.0578922	5.44138	5.14567	4.75977	5.2452	5.68638	5.84776	5.80631	5.83761
Tmem104	0.692776	0.00803039	0.0578922	3.94806	4.7439	5.29991	4.04229	4.96295	5.20447	5.55572	5.0964
Ddx17	0.834502	0.00803308	0.0578922	7.03155	7.45824	7.75345	7.26799	7.33546	7.92537	8.79224	8.79857
Ppfia2	-1.29538	0.00807227	0.0581377	6.3928	5.69938	6.1645	6.54092	6.46267	5.10067	3.88276	4.19575
Cd37	-1.58045	0.00808375	0.058157	2.60755	2.72468	4.95025	4.52387	2.50206	2.16203	1.7498	2.14025
Cox8a	-1.22422	0.00809376	0.058157	8.65844	8.28259	8.31979	8.68658	8.35003	8.00839	6.33086	6.3541
Zcchc3	0.811083	0.00809394	0.058157	2.9357	3.13911	2.26723	2.562	3.23128	3.7306	3.51903	3.64186
Hsp90aa1	-0.80061	0.00809615	0.058157	8.80622	8.97262	9.55544	8.57044	8.08442	7.90337	8.32589	8.39505
Pcnp	-0.605382	0.00810053	0.058157	6.27014	6.15202	5.83961	6.22589	5.84208	5.58711	5.30891	5.33094
Ptcd1	0.725467	0.00811298	0.0582031	3.92853	3.71638	3.75938	3.28004	4.2818	4.47987	4.32017	4.49354
Cpsf1	0.586747	0.00812089	0.0582031	4.52417	4.82517	5.07289	5.12503	5.14488	5.23237	5.70118	5.81087
Slc25a13	-1.07497	0.00812231	0.0582031	2.79178	3.49419	3.16514	2.46379	1.52125	1.60197	2.02415	2.51634
Rprd1b	-0.636984	0.00814504	0.0583292	6.23876	5.73487	5.68967	6.02358	5.86301	5.22313	5.10255	4.95089
Cgrrf1	0.742708	0.00817916	0.0584313	3.50933	3.34602	3.70524	3.33664	3.7031	4.41643	4.64185	4.06606
Ldhd	0.885911	0.00818635	0.0584313	2.58277	3.09609	2.96467	2.77357	3.1877	3.26228	4.25513	4.20605
Prkcz	-0.957987	0.00818802	0.0584313	7.60628	7.44276	7.18285	7.58948	7.64707	6.66316	5.38384	6.30822
Taf1c	0.906971	0.00818809	0.0584313	2.04369	2.60705	2.51812	2.09526	3.03211	2.81459	3.3466	3.67189
Sphkap	-1.26901	0.00819006	0.0584313	5.78334	5.24007	5.40553	5.81832	5.58364	4.95201	3.09235	3.5397
Atp5h	-0.659238	0.00819015	0.0584313	7.91745	7.54326	7.4496	7.65326	7.21219	7.15525	6.74818	6.81243
Vti1b	-1.08331	0.00821987	0.0585866	7.77571	7.38195	7.50281	7.68358	7.77835	6.79267	5.62429	5.83097
Haghl	0.715467	0.00822651	0.0585866	4.56269	4.50585	4.39392	4.8536	4.78915	4.99245	5.66825	5.71316
Nfyb	-0.68111	0.00822739	0.0585866	5.92313	5.40334	5.16936	5.8203	5.4486	5.1372	4.36606	4.64127
Fcgr3	-1.44706	0.00823648	0.0585998	4.83862	4.30802	6.66162	5.75328	4.38189	4.04914	3.41964	3.84004
Tm9sf2	0.739089	0.00823956	0.0585998	6.32905	6.67477	6.41271	6.14739	6.48984	7.27856	7.41995	7.32358
Nectin2	0.832542	0.00824495	0.0586015	2.00691	2.31983	2.5389	2.63603	3.36773	3.28614	2.87869	3.30114
Bcl2l11	-0.884846	0.00825206	0.0586154	3.37147	3.63607	4.04015	3.68065	2.72169	3.1627	2.27222	3.0384
Rpl23	-1.01477	0.00827072	0.0586874	7.12889	6.56273	6.83865	7.23859	6.81868	6.33893	5.20712	5.34265
Rtn2	-1.37626	0.00827252	0.0586874	6.46745	5.91582	5.37696	6.04412	6.53256	5.31876	2.90153	3.56392
Rpl26	-1.32559	0.00829892	0.058838	8.3621	7.84105	8.31528	8.55592	8.27912	7.35527	6.02236	6.12361
Csad	0.655791	0.00830572	0.0588495	4.06	3.85183	4.24376	3.85351	4.42632	4.38363	5.04984	4.75437
Gabra3	-1.40117	0.00831429	0.0588735	5.76143	5.15879	5.13223	5.87291	5.53809	4.84766	2.83188	3.08379
Cdyl2	-0.741343	0.00833131	0.0589297	3.72846	2.94672	2.90188	3.28004	2.85769	2.3321	2.35731	2.37744
Pdp2	0.652089	0.00834268	0.0589297	4.86455	4.50585	4.40529	4.40717	5.15246	5.41657	5.33222	4.87868
Insr	0.662239	0.00834614	0.0589297	5.9403	6.19851	6.09075	5.97092	6.18272	6.80614	7.04287	6.8099
Scd1	-0.863617	0.00835135	0.0589297	9.49715	9.20751	8.86596	9.28823	9.24302	8.70639	7.64649	7.80814
5330417C22Rik	-1.46799	0.00835139	0.0589297	4.02365	3.46067	2.99507	3.41231	3.5623	3.12351	-0.15577	1.36196
Tyrobp	-1.50464	0.00835748	0.0589297	3.35693	3.43501	4.89892	4.61821	3.41889	2.65885	1.82343	2.43111
Anks3	0.717865	0.00836179	0.0589297	3.15324	4.11683	4.32379	3.65417	3.6718	4.4485	5.12457	4.8527
Naa50	-0.705957	0.00836372	0.0589297	5.83671	5.69398	5.6328	5.91068	5.58083	5.31876	4.48429	4.86899
Dnmbp	0.587215	0.00837995	0.0590075	4.53712	4.55035	4.62045	4.82224	5.05071	5.13063	5.35309	5.33798
Ina	-1.42556	0.0083898	0.0590278	6.27595	5.65191	5.78845	5.95655	6.2102	5.16642	2.91282	3.66444
Nat1	0.878634	0.00839322	0.0590278	2.42445	2.00801	1.83475	2.09526	2.61605	3.22574	3.11207	2.85422
Selenoh	-0.847728	0.00843934	0.0592641	2.6319	3.08514	2.31621	2.77357	2.29858	2.13601	1.00933	2.00523
Fut9	0.966804	0.00844066	0.0592641	6.49261	6.14544	5.71044	6.3327	6.40357	7.51711	7.49276	7.10985
Kcnmb4	-1.61625	0.00844306	0.0592641	6.45556	6.09718	5.95236	6.39665	6.72397	5.22622	3.10224	3.47303
Nuak1	-1.22246	0.00844768	0.0592641	6.1382	6.0302	6.9437	6.51418	6.23182	5.14701	4.27714	5.05995
Ptafr	-1.63781	0.00848387	0.0594155	2.30835	3.44361	4.95412	3.72372	2.1246	2.76452	1.31185	1.63017
Ly86	-1.37808	0.00848407	0.0594155	3.75088	3.68769	5.35662	4.86519	3.49237	3.12351	2.23672	3.22215
Gm25395	0.885065	0.00848494	0.0594155	2.36757	1.30427	2.31621	1.59904	2.87611	2.84703	2.81993	2.56517
Zfp516	0.796251	0.00849691	0.0594627	5.74198	5.85584	5.50131	5.19711	5.83974	6.35453	6.87265	6.40416
Zfp775	0.776409	0.00850882	0.0594774	3.03036	2.83343	2.59952	2.72352	3.25962	3.97034	3.46637	3.54782
B230217C12Rik	-1.27966	0.00850948	0.0594774	5.53799	5.17697	4.98474	5.33961	5.3532	4.87151	2.69472	2.99154
E530011L22Rik	0.969594	0.00852645	0.0595594	2.00691	2.59164	1.21426	2.75708	2.80097	3.27426	3.20684	3.21197
Gm13340	-1.19722	0.00853614	0.0595744	14.0414	13.4213	13.9586	14.3245	13.4639	13.3312	12.0224	12.1481
Smarcb1	0.610514	0.00853908	0.0595744	5.24219	5.34023	5.31806	5.03555	5.61962	5.80299	5.98139	5.96891
Jph1	-1.03172	0.00857473	0.0597678	4.13861	4.81194	4.22465	4.17237	3.6718	2.60295	3.04183	3.87273
Eef1b2	-1.02387	0.00857732	0.0597678	7.28775	6.90871	7.12989	7.33133	6.96999	6.69692	5.46852	5.42432
Gm43042	1.05609	0.00858369	0.0597755	0.707019	1.22663	2.83622	1.80561	1.96165	2.96996	2.83188	3.02683
Nsmaf	0.734782	0.00860414	0.0598812	4.60021	4.65408	5.49866	4.51409	4.85564	5.22313	6.15781	5.96436
Adcyap1r1	0.716595	0.00864353	0.0600408	7.88108	7.87166	7.15282	7.41912	8.30315	8.54798	8.33089	8.0112
Gm28661	-1.24018	0.00864542	0.0600408	13.2156	12.6984	12.9021	13.3436	12.4753	12.7601	10.8321	11.1636
Emc9	0.884946	0.00865064	0.0600408	2.916	2.47897	1.86798	2.33637	3.25962	3.26228	3.53373	3.07258
Lrfn4	0.751962	0.00865238	0.0600408	3.56098	4.1222	3.34113	3.55271	4.91029	4.54063	3.76311	4.37075
Inppl1	0.867111	0.00865441	0.0600408	6.37668	6.22496	5.98491	5.99749	6.48534	6.69358	7.40254	7.46215
Mlip	-1.68473	0.00865877	0.0600408	8.43096	7.55075	7.66582	8.19143	8.24098	7.14632	4.74651	4.96004
Ogfod3	0.857925	0.00871541	0.0603967	2.74788	1.93666	2.63856	2.54289	3.03211	3.4535	3.31291	3.46448
Rnf165	-1.66807	0.00872588	0.0604325	6.36582	6.0821	5.76438	5.97627	6.47329	5.38654	2.49888	3.18097
Yeats2	0.772783	0.00874054	0.0604971	4.60637	4.97811	4.96184	4.81827	4.88322	5.26875	6.06725	6.22077
Hap1	-0.98827	0.00876781	0.0606475	6.06852	5.46381	5.25664	5.81434	6.08711	4.92187	3.5264	4.12152
Cnksr2	-1.39923	0.00877294	0.0606475	8.89978	8.54021	8.33138	8.6977	8.78238	8.09704	5.82137	6.17694
Nrros	0.70084	0.00878758	0.0607118	3.57361	3.27065	4.8664	3.51397	3.99201	4.4953	5.49505	4.03173
Ak4	0.660868	0.0088069	0.0608083	5.23027	4.88325	4.60575	5.06265	5.59758	5.85775	5.58953	5.37496
Slfn5	0.895692	0.00883041	0.0609124	1.03388	1.8093	2.96467	2.52352	2.42908	3.1627	3.33825	3.04988
RP23-128C4.4	-0.633688	0.0088327	0.0609124	5.17747	5.09468	4.65894	5.19405	4.69889	4.5055	4.22827	4.1644
Atad3a	0.906772	0.00884635	0.0609695	3.8267	4.75085	4.44987	3.81419	4.46942	4.80701	5.52846	5.65983
Zbtb26	0.905717	0.00886445	0.061046	2.72542	3.13911	3.05402	2.75708	2.78155	3.77343	4.4956	4.1644
Htatsf1	-0.59545	0.00887145	0.061046	6.3928	6.38093	6.15443	6.4969	5.93287	5.68008	5.70605	5.72753
Zfc3h1	0.778712	0.00887356	0.061046	5.33413	5.60474	6.39287	5.76982	5.39212	6.25075	7.40104	7.15175
Zfhx2	0.618012	0.00888978	0.0611206	6.40698	6.2162	6.34204	5.9402	6.83172	6.72773	7.08027	6.73541
Adgre1	-1.38743	0.00890497	0.061188	3.87851	4.5662	6.05873	5.25991	3.55088	3.97034	2.74612	3.7998
Uhmk1	-0.751231	0.00891413	0.061214	8.1333	7.53322	7.5342	7.8672	7.76173	7.16252	6.50879	6.6294
Zfp970	0.883915	0.00895884	0.0614494	3.59854	3.28029	3.43282	3.97258	3.62899	4.64579	4.91317	4.58714
Gpr107	0.583341	0.00895924	0.0614494	5.15243	5.43173	5.45831	5.33406	5.68377	5.81943	6.20335	5.99884
1600012H06Rik	0.741411	0.00897218	0.0615011	2.50578	3.72346	3.16514	3.43323	3.40627	4.08358	4.31166	3.99656
Gm17132	1.05885	0.00899792	0.0616404	3.97687	4.65037	5.61089	4.62731	3.94915	5.6413	6.5346	6.97181
Scn2a	-0.986232	0.00902485	0.0617876	6.70266	5.98818	6.23625	6.76778	6.41622	5.72004	4.2009	5.39311
Hbb-bs	-1.82806	0.00904543	0.0618912	4.72433	4.10603	6.57245	6.00624	4.11345	4.09037	2.83188	3.06127
Bex3	-0.685755	0.00906332	0.0619371	5.47543	5.2376	4.93856	5.66321	5.00121	4.98882	4.12527	4.45951
Fcer1g	-1.29911	0.00906487	0.0619371	4.01441	3.23144	5.11156	4.3588	3.6718	2.44237	2.02415	3.26218
Spi1	-1.36135	0.00907195	0.0619371	3.38586	3.29938	5.17269	4.35332	2.98196	2.86298	2.0652	2.7872
Vsnl1	-1.11623	0.00907393	0.0619371	6.54645	5.76607	6.23306	6.67646	6.21745	5.50817	3.80006	5.18757
Cacna1c	-0.927475	0.00908415	0.0619491	5.78334	5.39671	5.77756	6.08434	5.75766	4.89885	4.05058	4.63366
Cars2	1.08083	0.00909448	0.0619491	1.47193	0.866015	3.06839	2.17191	2.70118	3.04179	3.22507	2.97958
Rps7	-1.15422	0.00909525	0.0619491	8.40425	7.07577	7.3865	7.94297	7.83595	7.09406	5.46277	5.81424
Tpx2	-1.05796	0.00910101	0.0619491	2.65586	3.57473	2.10943	2.86875	0.647328	2.05501	1.84716	2.37744
Polr3h	0.668765	0.00910294	0.0619491	6.14032	6.01729	5.2185	5.23928	6.34526	6.53586	6.24637	6.16115
Rpl23a	-1.15922	0.00911427	0.0619891	7.93407	7.35198	7.67523	7.96154	7.65442	7.12746	5.63966	5.86387
Golga7b	-1.43388	0.00913185	0.0620715	7.12675	6.74954	6.29852	6.84101	7.22751	6.11248	3.86543	4.09959
Zfr2	-0.65148	0.00913902	0.0620831	5.33413	4.73692	4.75089	4.81827	4.93246	4.30408	3.65969	4.13775
Kif7	0.938346	0.0091469	0.0620994	3.21903	3.65842	3.60039	3.31426	3.51606	4.03513	4.74651	5.22351
Gm5607	0.589713	0.00915976	0.0621497	4.76894	4.71576	4.04742	4.26859	5.43624	5.12403	4.72105	4.87546
Atg4c	-0.585045	0.00917901	0.0622093	5.51198	5.48897	5.55076	5.86524	5.15999	4.73517	4.99246	5.19535
Zfp831	-1.43107	0.0091795	0.0622093	3.94806	4.00501	3.95765	3.76555	4.05805	3.2502	1.5902	1.07781
Zfp639	0.843141	0.00918668	0.0622209	2.916	3.85183	3.51904	3.26845	3.1579	4.25052	4.96832	4.49774
Tro	-0.892935	0.00921521	0.0623769	6.23081	5.851	5.70814	6.30319	6.16222	5.41387	4.21921	4.72959
Sntb1	1.16982	0.00922464	0.0623898	2.5319	1.22663	0.491428	1.52304	2.42908	2.46345	2.75869	2.77342
Kmt2c	0.772424	0.00922809	0.0623898	7.77776	8.16492	8.36705	7.64824	8.11528	8.62921	9.38544	8.91733
Dnal1	-0.992344	0.00924092	0.0623902	6.7084	6.09308	6.23625	6.72708	6.56982	5.70463	4.77153	4.74026
Rnf169	-0.832327	0.0092416	0.0623902	7.39749	6.66836	6.91417	7.10731	7.17361	6.33035	5.55572	5.69864
4930570G19Rik	1.53456	0.00924462	0.0623902	1.67311	2.4104	-0.0141932	1.86838	1.85424	3.37781	3.64622	3.37602
Tasp1	-1.21425	0.00925608	0.0624165	6.29132	6.02304	5.87068	6.71219	6.44889	5.32741	3.94457	4.34767
Pwwp2a	-0.756064	0.0092595	0.0624165	6.03467	5.79326	6.28781	6.39132	5.91739	5.30131	4.93549	5.33563
Daam2	0.978004	0.00931667	0.0627646	8.68087	8.88846	8.53972	8.19755	8.8806	9.32683	10.3017	9.70894
Rsrp1	0.773571	0.00932255	0.062767	6.447	7.03008	7.34432	6.77189	6.78252	7.47881	8.20683	8.22253
Mars	0.591251	0.00933456	0.0627866	4.63074	5.00451	5.13564	4.87287	5.51182	5.48	5.5983	5.42211
Fbxo16	-1.25924	0.0093365	0.0627866	2.79178	2.69616	2.31621	2.3584	3.112	1.05357	0.731853	0.330492
Samd4	-0.71673	0.00935253	0.0628307	6.42626	6.17545	5.59361	6.36163	6.05311	5.9465	4.48807	5.20051
Sgk1	-1.15773	0.00935483	0.0628307	7.71644	7.75725	7.83134	6.56954	6.40357	5.24764	6.92585	6.64557
Flrt1	0.633481	0.00935965	0.0628307	6.22482	5.9034	5.34486	5.66321	6.65896	6.52337	6.39667	6.09202
Amotl1	0.637499	0.00936998	0.0628629	6.31031	5.91582	5.83541	5.67862	6.5853	6.55317	6.81515	6.3331
Chid1	0.662932	0.00940423	0.0630194	4.24508	4.38151	4.19876	4.39122	4.93686	4.98882	5.29818	4.63747
Rps12	-1.24341	0.00940509	0.0630194	7.08986	6.62457	6.98025	7.2709	6.85396	6.40034	4.71461	5.02256
Morn4	-0.827674	0.00940993	0.0630194	5.31545	5.1718	4.51949	5.28888	4.91029	4.91424	3.5555	3.58775
Dnajc6	-0.944116	0.00942692	0.0630838	7.20696	7.26363	6.80473	7.31382	7.31113	6.34888	4.97102	6.19644
0610030E20Rik	0.762934	0.00943065	0.0630838	2.87577	3.30883	3.50854	3.47416	3.20237	3.7306	4.64524	4.58319
Mau2	0.663527	0.00944197	0.0631224	5.31545	5.78312	5.98302	5.59293	5.79928	6.05636	6.74424	6.72381
Dusp3	-0.89505	0.00945253	0.0631558	7.63969	7.15845	7.29248	7.53248	7.52469	6.67337	5.61222	6.23215
Prom1	1.10929	0.00947131	0.0632225	3.59854	3.83231	3.0967	3.55271	3.50427	4.5055	5.25226	5.20565
Pcdhga4	0.912921	0.00947439	0.0632225	2.33826	2.63736	2.2421	1.73999	2.3522	3.51536	3.51162	3.13859
Glis2	0.864896	0.0094792	0.0632225	3.89873	3.35517	2.05275	3.5717	4.12889	4.09713	3.80612	4.34301
Pink1	-1.04966	0.00953606	0.063537	9.04827	8.59071	8.17875	8.67373	8.96531	8.10251	6.4451	6.78521
Crybg3	-0.880834	0.00953754	0.063537	4.56269	4.6279	5.45831	4.28018	3.86864	3.61291	3.71233	4.22643
Arhgdig	-1.43249	0.00955282	0.0636015	4.76344	4.37252	4.34165	4.73229	4.70405	3.90251	1.7993	2.07432
Mfsd5	0.723319	0.00958923	0.0638066	3.13632	3.94568	3.43282	3.30295	4.19642	4.18223	4.11064	4.22643
Havcr2	-1.62334	0.00962709	0.064021	4.16388	3.62855	6.0388	5.11859	3.59603	3.34411	2.21864	3.11692
Rorb	0.867534	0.00963859	0.06406	7.67382	7.41787	6.79288	6.94205	7.72027	8.38666	8.44148	7.74421
Erp44	0.762825	0.00969078	0.0643397	4.71296	4.89585	4.67311	4.63184	4.67804	5.5943	5.93092	5.72932
Abcg1	-1.08655	0.00969218	0.0643397	5.8678	6.94401	6.22186	5.84197	5.38249	4.56033	4.82629	5.72574
Nek7	-0.823392	0.00969766	0.0643397	6.63196	5.9266	6.34794	6.5105	6.25312	5.79262	4.93825	5.14271
Tmx2	0.568443	0.00972042	0.0644531	5.28121	5.24253	5.13564	5.13464	5.70968	5.90666	5.81837	5.62763
Dlgap2	-1.46035	0.00973861	0.0645177	7.12031	6.51352	6.45434	6.67755	7.0039	6.13893	3.56268	4.20605
Gda	-0.884609	0.00974152	0.0645177	6.01165	5.21012	5.54306	5.72388	5.70195	5.04583	3.95553	4.24653
Plekha5	-0.801129	0.00975422	0.0645642	6.27788	5.92199	6.15612	6.5719	6.18086	5.47482	4.94376	5.12924
Vwa9	0.66503	0.00980313	0.0648254	2.67942	3.01759	3.47657	3.55271	3.4314	3.56496	4.16358	4.21628
Errfi1	-0.689191	0.0098051	0.0648254	4.86455	4.95422	5.5482	4.5576	4.46334	3.75645	4.68857	4.26635
Qrsl1	0.767162	0.00982017	0.0648873	1.8906	2.54443	2.74972	3.31426	3.01559	3.12351	3.76311	3.68668
P3h1	0.846978	0.0098426	0.0649978	2.39629	3.08514	2.5389	2.95804	2.63781	3.65016	4.0909	3.92355
Tyw5	0.83474	0.00985844	0.0650217	1.52492	2.68168	2.36358	2.40148	2.3522	2.89437	3.45096	3.57191
Prickle2	-0.839682	0.0098632	0.0650217	8.34701	8.05691	7.85692	8.03734	8.27305	7.44344	6.45382	6.77659
Mbd4	0.729558	0.00986688	0.0650217	1.8906	2.75264	2.88574	2.63603	2.74192	3.36666	3.3957	3.57191
Pigv	0.718954	0.0098691	0.0650217	2.67942	3.23144	3.45486	2.94354	3.74379	3.78184	3.842	3.82675
Hs3st4	-1.70558	0.0098984	0.0651283	5.91074	5.1614	4.93072	5.57658	5.74017	4.82341	1.82343	2.3591
Whsc1	-0.842324	0.00989852	0.0651283	7.79472	7.49026	7.54323	7.79481	7.74429	6.89609	6.1755	6.44712
Elmo1	-1.12499	0.00990248	0.0651283	6.22682	6.75473	7.6414	6.62966	5.97194	5.46179	5.06762	6.18347
Ltbp1	0.851345	0.00991202	0.0651533	5.32669	5.08371	4.71481	4.87287	5.15623	6.00877	6.22841	5.97193
Tprkb	0.874449	0.00994071	0.0653041	6.46914	6.16248	5.63522	6.05259	6.40991	7.11253	7.33386	6.94823
Kdm3a	0.6171	0.0100052	0.0656901	5.87802	5.68131	6.24892	5.86716	6.2584	6.2911	7.20203	6.38728
Ier2	-1.33518	0.0100195	0.0657457	4.90008	4.92686	7.28404	6.48694	4.91475	4.0699	4.16358	5.02548
Rps23	-1.12107	0.0100413	0.0657931	8.89192	8.12167	8.40646	8.70039	8.67041	7.83476	6.39163	6.73896
Nalcn	-0.748774	0.0100437	0.0657931	5.41355	5.46169	4.51426	5.30882	5.09463	3.99226	3.63944	4.96612
Celf4	-1.57131	0.0100441	0.0657931	9.30792	8.62705	8.46397	8.88463	9.16299	8.24131	5.4894	6.10446
RP23-290L7.4	1.18409	0.0100638	0.0658526	1.62539	0.384111	3.01004	1.2676	1.77792	2.39927	3.45868	3.33907
Purb	-1.1191	0.0100648	0.0658526	10.1661	9.39344	9.41282	9.69756	9.80226	9.20756	7.58695	7.59398
St6galnac6	-1.21962	0.0100777	0.0658993	6.9968	6.33079	6.0186	6.48818	7.11277	5.74392	3.83014	4.29075
Elovl5	0.804818	0.0100837	0.0659009	7.17313	7.27332	6.79396	6.82231	7.2409	7.93719	8.18255	7.91206
Cdkl5	-0.664703	0.010103	0.0659318	6.70696	6.39984	5.9735	6.32852	6.44581	5.91816	4.81731	5.56499
Ezh2	-0.610511	0.0101046	0.0659318	5.23823	5.14567	4.81193	5.35339	4.66221	4.57977	4.46525	4.40691
Evc	0.684535	0.0101059	0.0659318	4.31444	4.07314	3.66799	4.17857	4.60813	4.74381	4.87039	4.7438
Sugp1	0.620493	0.0101286	0.066042	4.17221	4.77832	4.89489	4.80228	4.89682	4.97788	5.74289	5.50578
6530403H02Rik	-2.59781	0.0101531	0.0661641	3.38586	3.20131	2.43185	3.19688	2.65924	2.48423	-1.03877	-2.82135
Vav3	0.975073	0.0101784	0.066291	4.02365	4.10603	3.87832	4.04908	3.97502	4.96685	5.9557	5.03994
Ercc2	0.721016	0.0102416	0.0666643	4.47115	4.63167	4.31779	4.23326	4.90581	4.80288	5.40398	5.41325
Igfbp4	-0.819821	0.0102495	0.0666773	4.92985	4.37252	4.5658	4.65873	4.73466	3.94059	3.02111	3.54782
Syne2	0.900597	0.0102623	0.0667228	5.73637	6.2287	6.33314	6.06771	5.62507	6.95029	7.78156	7.57572
Hapln2	-1.3407	0.0103033	0.0668939	5.69939	6.3854	6.20895	5.45913	3.87781	3.68647	5.02144	5.89762
Vwa5b2	-1.79096	0.0103038	0.0668939	4.84384	4.48516	4.43885	4.80228	4.89682	3.85545	1.34556	1.32464
Slc11a1	-1.67431	0.0103188	0.0668939	2.77	3.56687	5.04047	4.12174	3.14276	2.2127	1.41072	2.11861
Ank3	-0.826895	0.0103236	0.0668939	9.34362	9.53479	9.46228	9.38566	9.05698	8.24816	8.14654	8.96776
Ryr2	-1.16636	0.010332	0.0668939	7.28199	6.58817	6.95727	7.45854	7.19394	6.21857	4.68529	5.5203
BC017158	0.672357	0.0103334	0.0668939	3.40011	3.53502	3.48731	3.19688	3.94043	3.99226	4.43424	3.92355
Erc2	-1.3021	0.0103341	0.0668939	7.41864	6.51147	7.0159	7.37994	7.2524	6.23705	4.55805	5.06845
Fbn1	0.854272	0.0103357	0.0668939	1.93042	2.65229	2.21652	2.31399	2.02905	3.43227	3.57695	3.36687
Mlh1	0.766935	0.0103693	0.0670729	2.87577	3.7445	3.85364	3.1846	3.61809	3.9102	4.68529	4.49774
Cldn12	0.806309	0.0103761	0.067076	3.68256	3.49419	3.01004	3.05568	3.93165	3.92548	4.33703	4.25647
Epb41l4b	-1.03267	0.010388	0.067076	5.95002	5.6009	5.27534	5.50183	5.93287	5.07351	3.10224	4.06606
Rbx1	-0.614673	0.0103906	0.067076	5.43447	5.26455	5.20881	5.25991	4.86489	4.95201	4.21465	4.67873
Rala	-0.583607	0.0104032	0.067076	6.10596	6.1282	5.86452	6.10566	5.5948	5.73311	5.30033	5.24364
Qsox1	0.772922	0.010405	0.067076	3.48279	4.35894	3.65852	3.70665	4.42005	4.35572	4.83818	4.67132
Nab1	-0.829942	0.0104052	0.067076	6.80528	6.38875	6.4693	6.95747	6.52529	6.02303	5.51741	5.21843
Atf7	0.911644	0.0104171	0.067115	4.61861	5.18981	4.71937	4.08916	4.84165	5.43002	6.12906	5.85735
Scand1	-0.600306	0.0104248	0.0671265	5.28889	5.32634	4.64463	4.79826	4.63	4.52568	4.34538	4.1644
Lonrf1	-0.747497	0.0104372	0.0671683	4.60021	4.72638	3.82008	4.19091	4.34929	3.4535	2.85547	3.69402
Antxr1	0.759727	0.0104548	0.0672435	4.9542	5.04183	4.60082	4.63636	5.01375	5.53081	5.84513	5.8655
Leng9	0.873841	0.0104771	0.0673291	1.41692	2.7936	3.32925	2.26817	1.96165	3.0277	4.42244	3.7998
Paqr6	0.924616	0.01048	0.0673291	3.78386	3.28987	2.5389	3.47416	3.77358	4.02807	4.30311	4.66012
Myom3	0.86029	0.0105176	0.0674635	3.89873	2.71049	2.74972	2.67166	4.04182	4.07676	3.28711	4.04326
Gm38235	1.2218	0.0105181	0.0674635	0.95884	2.65229	2.78494	2.12127	0.647328	3.3327	4.79002	4.28104
Gm43322	1.42332	0.0105187	0.0674635	0.95884	1.41341	2.81933	1.92853	0.0105693	3.49503	4.54722	4.1106
AW047730	0.721213	0.0105493	0.0676213	5.96687	5.51981	5.04047	5.89945	6.13571	6.29405	6.43241	6.45254
Fuom	0.844146	0.0105587	0.0676433	2.7026	2.7936	2.55939	2.94354	2.83903	3.55518	4.1008	3.82006
Cdyl	-1.12227	0.0105853	0.0677251	7.51837	6.84681	6.64853	7.46363	7.55001	6.34463	4.72746	5.37724
Arhgap20	-1.15038	0.0105913	0.0677251	5.48214	5.09741	5.10809	5.34238	5.5177	4.55052	2.72065	3.62661
Rasgrf2	-1.29271	0.0105935	0.0677251	6.17803	5.47014	5.70585	5.88814	5.99319	5.11073	2.83188	4.06606
Rccd1	0.935669	0.0106032	0.0677251	2.18208	2.9223	2.55939	2.0143	2.54875	3.27426	3.75686	3.79299
Calb1	-0.881796	0.0106099	0.0677251	3.83721	3.71638	4.00323	4.64086	3.63982	3.23802	2.30686	3.49839
Pgm2l1	-1.12746	0.0106132	0.0677251	6.95276	6.0999	6.74337	7.14503	6.59367	6.03364	4.65535	5.15339
Cdh10	0.937967	0.0106134	0.0677251	5.66144	5.75229	5.13223	5.40194	5.49404	6.56174	6.92516	6.68568
Elavl2	-1.32102	0.0106232	0.0677251	3.87851	3.56687	3.79438	3.95822	3.93165	2.84703	1.0508	2.07432
Ccnd3	0.675023	0.0106251	0.0677251	4.09547	4.4684	5.46918	4.57652	5.3433	5.24155	5.84218	4.89787
Ocrl	0.817547	0.0106332	0.0677304	5.37799	5.09741	5.05497	5.57422	5.5948	5.93523	6.8159	6.04259
Blcap	0.599096	0.0106378	0.0677304	4.58781	4.68707	4.56073	4.65873	4.90581	5.17603	5.38789	5.4088
Lss	0.720524	0.010679	0.0679548	5.7559	5.79494	5.52494	5.21231	5.93067	6.18248	6.68044	6.37021
Gtf2ird1	0.688873	0.0107016	0.06806	4.051	4.02808	4.26263	4.36969	4.19642	4.62256	5.0827	5.53262
Mppe1	0.827801	0.0107183	0.0681281	1.76408	2.11961	1.49516	2.74039	2.68036	2.39927	2.81993	3.51506
Tbpl1	-0.737555	0.0107274	0.0681484	4.71296	4.02235	4.87868	4.65873	3.78337	3.95554	3.70585	3.89836
Car10	-1.15756	0.0108162	0.0686739	5.10537	5.0161	5.04774	5.46168	5.3532	4.25657	3.02111	3.42093
Rpl32	-1.02188	0.0108358	0.0687599	6.79183	6.44017	6.5547	6.97807	6.72651	6.06328	4.80827	5.08249
Cacng4	-0.61953	0.0108451	0.0687804	6.14244	6.1819	5.60351	5.91068	5.94601	5.27174	4.79917	5.34731
Adamtsl5	0.93853	0.0108654	0.0688709	2.30835	2.00801	2.31621	2.48398	2.271	3.49503	3.71877	3.27202
Hmgn3	0.885366	0.010881	0.0689312	5.11404	5.18212	5.24404	5.04238	4.97582	5.86964	6.81289	6.42635
Hbb-bt	-1.75716	0.0109018	0.0690244	2.87577	2.51207	4.68715	3.19688	2.21421	2.18759	0.511939	1.12199
Tnrc6a	0.887544	0.010929	0.0691312	6.47083	6.70729	6.77875	6.38194	6.5282	7.18965	8.25308	7.90615
Kcnj6	-1.58681	0.0109308	0.0691312	5.36352	4.77151	4.82469	5.32849	5.40486	4.10386	1.31185	3.0384
Crlf3	0.729196	0.0109423	0.0691656	4.66065	4.04514	5.19578	4.68947	4.63	5.22622	5.90289	5.72036
Kdelr2	0.866363	0.0109516	0.0691854	3.88865	4.2206	3.65852	3.89178	3.71338	5.13063	5.16761	5.04855
Slc11a2	0.679087	0.0109585	0.0691907	3.73972	4.07314	3.49796	4.08916	4.12889	4.4432	4.54359	4.98418
Tceb1	-0.739013	0.0109701	0.0692254	5.48549	4.85773	5.18593	5.36432	4.87409	4.83962	4.04546	4.19057
Tmem87a	0.674689	0.010989	0.0692865	4.18873	5.00451	5.01843	4.61363	4.56336	5.23237	6.04048	5.66917
Sorcs3	-0.94041	0.0109964	0.0692865	4.3069	4.14876	3.53981	4.50918	4.49348	3.11021	2.10512	3.07258
Gm26512	1.37059	0.0109981	0.0692865	2.67942	1.91207	1.86798	1.48349	2.09345	3.44293	3.94457	3.67931
Tom1	0.59356	0.0110121	0.0693366	4.18049	5.02186	4.55564	4.71104	4.74472	5.33315	5.20712	5.55294
Bcam	0.718744	0.0110294	0.0694072	3.08431	2.93456	2.5389	3.41231	3.62899	4.12385	3.14116	3.92355
Pcdh10	0.754539	0.01104	0.0694188	8.49585	8.05445	7.57942	7.95115	8.68778	8.88226	8.85978	8.66752
Cebpz	-0.564084	0.0110435	0.0694188	4.84905	5.12174	5.71272	5.33684	4.30918	4.6037	5.22987	4.62601
Trim2	-0.6964	0.0110578	0.0694703	8.00747	8.12502	7.80745	7.85707	7.51884	7.08048	6.85446	7.55875
Gabrd	-1.31438	0.0110833	0.0695918	3.56098	3.21142	3.02485	2.95804	3.48038	2.309	0.0215591	1.56765
Gria3	-0.711863	0.0110995	0.0696103	5.73356	5.06989	5.24087	5.70465	5.63322	4.53566	3.9664	4.76833
Pfkfb2	1.0571	0.0111043	0.0696103	3.18651	2.49561	2.86942	2.52352	2.87611	3.61291	4.40256	4.29075
St6galnac3	-1.10276	0.0111048	0.0696103	4.64278	4.79859	4.07614	3.92907	3.1579	2.73015	2.98947	4.21628
Rps14	-1.10107	0.0111171	0.0696103	7.31433	7.13872	6.882	7.37792	7.41636	6.56052	4.98446	5.3681
Tlr13	-1.38021	0.0111269	0.0696103	3.57361	2.66706	4.87868	4.23326	3.23128	2.39927	1.87051	2.3217
Ankrd24	0.796651	0.0111288	0.0696103	3.54824	3.33681	3.76821	4.04908	3.48038	4.17586	5.03441	5.12924
Gmfb	-0.814034	0.0111291	0.0696103	6.90859	6.75214	6.81328	7.22741	6.59923	6.51834	5.6515	5.67289
Dido1	0.688185	0.0111578	0.0697518	6.1801	6.25826	6.76558	6.53004	6.40198	6.77487	7.62305	7.68008
Fam174b	-0.874996	0.0111765	0.0698117	3.15324	3.02907	2.97995	3.53347	3.03211	2.309	1.7993	2.09664
Elmod3	0.666063	0.0111797	0.0698117	4.43007	4.78172	4.20527	4.22728	5.0054	4.92187	5.21854	5.15605
Chrdl1	0.724255	0.0112	0.0698998	5.69362	5.38336	5.32705	5.7657	5.86992	6.53834	6.5236	6.12768
Caap1	0.838273	0.0112253	0.0700131	2.2147	1.8616	2.83622	1.95769	2.47814	2.95515	3.40373	3.32968
Calm1	-1.19293	0.0112304	0.0700131	11.3882	11.0878	11.1047	11.3775	11.2607	10.7034	8.9919	9.2334
Golga7	-0.606087	0.0112567	0.0701213	6.77142	6.94249	6.31819	6.54813	6.17157	6.01948	5.7972	6.16906
Cadm1	0.777096	0.0112601	0.0701213	7.95293	7.83697	7.55348	7.84103	8.19127	8.56149	9.01729	8.52799
Fam58b	0.713167	0.0113025	0.0703345	2.14871	2.46213	2.5389	2.2447	2.94753	3.12351	3.14116	3.01516
AI597479	-0.654866	0.0113127	0.0703345	5.47543	4.87691	4.73746	5.10562	4.91475	4.58938	4.1541	3.91729
Ltbp4	0.733761	0.0113155	0.0703345	3.79469	4.5662	4.23105	4.91064	5.29619	5.30131	4.66873	5.19535
Wdr44	-0.858068	0.0113191	0.0703345	5.45168	4.96621	5.74439	5.85559	5.12576	4.83962	4.38645	4.24153
Rpl13	-1.12983	0.0113531	0.0704539	8.07454	7.61023	7.72709	8.0522	8.00661	7.22788	5.69955	6.01503
Mplkip	0.691287	0.0113557	0.0704539	2.916	2.98259	3.25582	2.70644	3.46829	3.9995	3.73794	3.39415
Ppp4r4	-0.890009	0.0113569	0.0704539	4.66065	3.65842	3.80299	4.23326	4.03364	3.64094	2.28964	2.84106
Rnu3a	1.0747	0.0113801	0.0705589	2.18208	0.813874	1.26504	2.06878	3.03211	3.11021	2.21864	2.26372
Dynlrb1	-0.603483	0.0113927	0.0705635	5.65552	5.5055	5.2846	5.7512	5.43934	4.94453	4.51054	4.89469
Tma7	-0.894274	0.0113932	0.0705635	4.82812	4.64665	5.00729	5.32009	4.49348	4.52066	3.5264	3.69402
Tox	0.690391	0.011401	0.0705735	4.62469	3.92124	3.94213	4.25103	4.7397	4.73949	5.10747	4.90104
Gm28439	-1.1266	0.0114104	0.0705785	12.8009	12.4417	12.8177	13.1235	12.2457	12.4251	10.9016	11.1186
Snn	-0.868958	0.0114143	0.0705785	7.17727	6.83214	6.81967	7.2025	6.95815	6.55194	5.50067	5.54079
Tm2d3	0.818029	0.0114399	0.0706863	3.10185	3.58254	2.78494	3.14712	3.31469	4.15658	4.35369	4.03751
Fam228b	1.13346	0.0114442	0.0706863	4.12151	3.45217	3.34113	3.45384	3.82189	4.333	5.45507	5.20822
Col15a1	-1.80443	0.0114642	0.0707716	2.30835	2.9223	4.78173	4.04229	2.78155	1.60197	0.966636	1.66045
Pmm2	0.670686	0.0114861	0.0708343	3.37147	3.98157	4.13193	3.69803	3.88692	4.26259	5.06762	4.62601
Ppm1a	-0.67402	0.0114868	0.0708343	7.44122	7.08542	6.8355	7.2607	7.17454	6.64367	5.86851	6.24095
Sox6	0.792491	0.0115077	0.0709129	5.87292	6.0821	5.39986	5.35887	6.04499	6.39074	6.74976	6.69394
Fam129b	-0.9259	0.011512	0.0709129	5.36352	5.12976	5.06575	5.21231	5.43624	4.55052	3.3466	3.74435
Basp1	-1.47899	0.0115277	0.0709635	8.1434	7.59872	8.13804	8.36268	8.14929	7.06333	5.02404	6.06399
Zzef1	0.593639	0.0115379	0.0709635	5.97641	5.90962	6.3713	5.91812	6.34691	6.43676	7.01891	6.74339
Srrm4	-1.16242	0.011539	0.0709635	4.78532	3.73051	4.26263	4.53359	4.61911	3.43227	2.02415	2.58108
Med28	-0.576101	0.0115574	0.0710386	5.3489	4.82188	4.95025	4.69381	4.67804	4.35007	4.23278	4.25647
P3h2	-1.64226	0.0116008	0.0712666	3.26648	3.12847	5.35954	4.08916	3.30112	2.54481	1.9603	1.50229
Epdr1	0.650469	0.0116132	0.0713043	5.44482	5.28863	4.84569	4.86134	5.58923	5.84576	5.95433	5.64666
Gm2115	0.646506	0.0116317	0.0713225	4.83862	5.0016	4.15903	4.50424	5.03029	5.5333	5.2567	5.2635
Ttll4	0.698958	0.0116336	0.0713225	4.07785	4.32674	5.01102	4.18475	4.45724	4.57008	5.88006	5.4699
Fam169a	-0.948045	0.011635	0.0713225	4.6125	3.99919	4.48242	4.77387	4.17426	3.93305	2.84372	3.13859
Stt3b	0.664093	0.0116624	0.071452	6.71696	6.90326	6.6317	6.49938	6.95599	7.45664	7.64098	7.34995
Uckl1	0.773563	0.0117091	0.0716992	3.10185	3.98747	4.19876	3.5811	3.90498	4.05609	5.00571	4.98119
Efemp1	1.07386	0.0117236	0.0717129	3.62305	3.18087	2.80224	3.30295	3.24552	4.76518	4.6179	4.4552
Gm16432	-0.995722	0.0117257	0.0717129	4.56901	4.34063	3.57042	4.11528	3.94043	4.37253	2.02415	2.26372
Hexb	-1.34353	0.0117302	0.0717129	8.20152	8.16068	10.0289	9.29646	8.01442	7.71299	7.02152	7.48507
Tmed5	0.675313	0.0117376	0.0717195	5.51526	5.27182	5.50131	5.59988	5.58364	5.99978	6.65965	6.33193
Pcsk5	-1.15901	0.0117514	0.0717291	2.99324	2.60705	2.81933	3.14712	3.35465	1.05357	1.13033	1.50229
Bsg	0.629736	0.0117518	0.0717291	7.08876	7.07646	6.94272	7.25557	7.57207	7.92774	7.66079	7.7206
Tango6	0.747057	0.0117662	0.0717634	2.45208	2.46213	2.86942	2.52352	3.01559	2.81459	3.78785	3.62661
Fgf13	-1.16635	0.0117701	0.0717634	7.43604	6.76421	6.72535	7.31944	7.38696	6.38108	4.83522	4.96914
Rmdn3	-0.801009	0.0117786	0.0717768	6.28749	5.73837	5.88293	6.34103	6.1048	5.39479	4.8233	4.71524
Atmin	-0.800632	0.0118025	0.071844	6.007	5.54001	5.62796	5.56715	6.05917	4.95201	4.23728	4.30039
Txndc12	0.670335	0.0118045	0.071844	4.19691	4.42125	4.20527	4.60905	4.2887	5.08716	5.31104	5.39761
Ssr2	0.651923	0.0118182	0.071844	3.23502	4.02808	3.19164	3.39109	3.89598	4.42182	4.06077	4.0717
Agtpbp1	-0.893786	0.0118191	0.071844	7.95715	7.58274	7.66641	8.01106	7.76667	7.26437	6.21023	6.4008
Lrrc7	-1.43604	0.0118322	0.071844	7.57285	6.95609	7.14606	7.4053	7.52177	6.58837	4.33283	4.8915
Lypd1	-0.969693	0.011834	0.071844	5.61638	4.63543	5.45285	5.55765	5.56672	4.23834	3.51903	4.06039
Git1	-1.06477	0.0118356	0.071844	9.69616	9.13033	9.02174	9.27508	9.73052	8.56545	7.15586	7.42846
Fam81a	-1.5249	0.0118402	0.071844	8.59016	8.01422	8.04711	8.64573	8.62823	7.52152	5.28955	5.77673
Dync2h1	0.647133	0.0118534	0.0718573	5.39232	5.53196	5.47997	5.62737	5.63051	6.09233	6.66049	6.23089
Paqr9	-1.37261	0.011855	0.0718573	4.437	3.64356	4.13193	4.25103	4.29556	2.86298	0.830397	2.81439
Plekhh3	1.01852	0.0118777	0.0719565	3.48279	2.59164	2.59952	2.46379	3.1877	3.73927	4.21008	3.97865
Glce	-0.892495	0.0118854	0.0719644	5.20614	4.34063	4.43331	4.97266	4.91475	4.15009	3.03151	3.28179
Aldh4a1	0.759307	0.0118987	0.0720069	2.97431	3.81251	2.97995	2.91409	3.55088	4.02807	4.22827	3.89836
Park2	0.867582	0.0119085	0.072028	3.21903	2.26262	3.05402	2.91409	3.112	3.51536	4.33703	3.8856
B230334C09Rik	-1.53015	0.0119178	0.0720459	6.90359	6.2932	6.39572	6.66545	6.59228	6.20924	3.56268	3.77234
Slitrk5	0.893211	0.0119336	0.0720887	4.38062	5.05593	4.28125	4.06257	4.4815	5.81943	6.28707	4.77527
Alkbh3	0.90381	0.0119376	0.0720887	1.57603	2.83343	2.40945	2.0143	1.65528	3.39984	3.72519	3.51506
Tgfb1	-1.35979	0.0119459	0.0721004	3.97687	4.50585	6.35528	5.17244	4.2887	3.42154	3.3466	3.54782
Rnh1	0.613599	0.0119573	0.0721308	4.16388	4.21559	4.32977	4.15988	4.4011	4.85963	5.037	5.00498
Ppfia3	-1.49492	0.0119643	0.0721351	8.97519	8.36643	8.4393	8.76394	9.03716	7.83172	5.86416	5.84752
Uqcc2	-0.755739	0.0119956	0.072252	5.19393	4.37252	4.88681	4.71958	4.8923	4.13046	3.59107	3.5397
Hist2h2be	0.70542	0.0119964	0.072252	3.10185	3.13911	2.26723	2.59949	3.55088	3.91786	3.31291	3.12779
Cttnbp2nl	-0.964952	0.0120183	0.0723454	6.40522	6.34349	7.54644	6.58947	6.12804	5.75037	5.27212	5.81256
Epb41l5	0.784561	0.0120276	0.0723631	4.55634	4.43858	3.83696	3.79007	4.56903	5.01404	5.2765	4.88511
Tnfrsf22	0.825591	0.0120378	0.0723859	2.00691	2.03103	2.97995	1.86838	2.29858	2.74744	3.72519	3.3484
Nefl	-1.47399	0.0120596	0.0724785	8.95904	8.03892	8.36159	8.84225	8.88941	7.66773	5.69465	6.05831
Adarb1	-1.25175	0.0121321	0.0728761	7.77161	7.16172	7.00287	7.44058	7.71644	6.81744	4.76843	5.06845
Rrnad1	0.814964	0.0121609	0.0729918	2.81324	3.49419	3.86192	3.81419	2.78155	4.15658	5.31104	4.8915
Tmco1	0.569289	0.0121642	0.0729918	5.04316	5.55795	5.48266	5.50924	5.44243	5.9651	6.25748	6.19773
Necab1	-1.04207	0.0121729	0.0730052	4.50451	4.39488	4.25008	4.83014	4.31594	4.06301	2.0652	3.33907
Slc25a40	0.878795	0.0122043	0.073155	1.8906	2.7936	2.21652	3.32549	2.82012	3.13669	3.9664	3.82675
Fcgrt	0.575775	0.012235	0.0732969	4.34423	4.59351	4.8664	4.46923	5.0588	5.2866	5.18168	5.04855
Sptbn4	-1.34833	0.0122409	0.0732969	7.57521	7.10725	7.10135	7.37116	7.71452	6.50188	4.35369	5.20308
Cox6a1	-1.20819	0.012248	0.0733012	8.10095	7.73333	7.65157	8.09753	8.0869	7.32536	5.51741	5.82764
Gap43	-1.47445	0.012285	0.0734835	6.62591	5.87823	6.29088	6.88152	6.47782	5.65739	3.56983	4.0717
Nrip3	-1.35093	0.0123283	0.073704	5.16501	4.72638	4.28125	5.35613	5.28245	4.11722	2.20033	2.51634
Sesn2	0.71963	0.0123531	0.0738136	3.45575	3.68769	2.88574	3.0824	4.29556	4.19489	4.09586	3.39415
Pcyox1l	0.726606	0.0123614	0.0738241	2.87577	3.57473	3.42167	3.09558	3.71338	3.73927	4.21008	4.20091
Rpl12	-1.11363	0.0123881	0.0738806	7.40457	6.74084	7.06867	7.41912	7.19394	6.56906	5.0651	5.34964
Pigm	0.752687	0.0123889	0.0738806	3.75088	3.95774	3.92644	3.55271	3.85941	4.46427	5.03441	4.80606
Nectin3	0.731095	0.0123904	0.0738806	5.58241	5.56783	5.09412	5.13783	5.69678	6.00697	6.47872	6.11953
Olfml3	-1.49956	0.0124085	0.0739177	5.58553	5.54801	7.45097	6.76572	5.26857	5.2076	3.86543	4.83621
Cog2	0.628868	0.0124096	0.0739177	4.21315	4.2256	4.509	3.99385	4.6675	4.57008	5.15341	5.05711
Rnf114	-0.696234	0.0124682	0.0742279	5.71658	5.28145	5.41681	5.63416	5.55534	4.89497	4.2055	4.61059
Hist1h2be	-0.708948	0.0124773	0.0742432	3.89873	4.38598	3.3877	3.84573	3.1579	3.71311	3.12183	2.70244
Camk2n2	-1.42222	0.0124927	0.0742919	6.63045	6.1322	5.59361	6.19714	6.79104	5.52831	3.30436	3.24231
Diablo	0.653793	0.0124986	0.0742919	3.48279	4.34523	4.65419	3.95822	3.97502	4.69563	5.24111	5.13194
Zfp329	0.956869	0.0125263	0.074379	4.00512	4.02235	3.76821	3.91427	3.73372	4.96685	5.57184	5.19017
Fam171a1	0.62573	0.0125272	0.074379	6.07298	6.24725	5.87273	5.7025	6.50619	6.52211	6.74029	6.62748
Atp8a2	-1.24334	0.0125328	0.074379	4.63074	3.85828	5.75108	5.03213	4.47547	3.39984	2.86713	3.48999
Ephb2	-0.886565	0.0125473	0.0744065	3.38586	3.85183	2.81933	3.6181	3.41889	2.35484	1.6722	2.71692
Plk3	-1.04975	0.0125557	0.0744065	3.76196	3.89011	5.37984	4.3588	3.2169	2.10951	3.47401	4.41137
Ice2	0.678715	0.0125571	0.0744065	2.79178	3.50245	3.89454	3.23311	3.31469	3.97034	4.4956	4.33365
Arl4c	-0.9471	0.0125776	0.0744844	4.76894	5.47854	5.96393	5.59757	4.71944	4.89885	3.842	4.54313
Mgat5b	-1.43041	0.0125859	0.0744844	6.21074	5.9449	5.73766	5.82822	6.43342	5.25974	2.74612	3.57191
Gm17131	1.00755	0.0125899	0.0744844	3.81611	4.3033	5.496	4.11528	3.6718	5.53828	6.22615	6.29139
Rps25	-1.03155	0.0126112	0.0745712	6.04831	5.91272	6.01118	6.25261	5.9974	5.60144	4.08592	4.41581
Selenow	-1.29193	0.012654	0.0747858	8.83043	8.62422	8.63962	9.08582	8.79181	8.23481	6.24637	6.74604
Fmnl1	-1.46894	0.0126725	0.0748561	6.45896	6.12419	7.09259	6.62966	6.43653	5.58951	3.73794	4.57129
Plcl2	-1.25077	0.0127155	0.0749988	6.6122	6.19851	6.8186	6.8233	6.60338	5.85376	4.51425	4.48511
G530011O06Rik	-1.2799	0.0127163	0.0749988	2.74788	2.09797	5.79494	3.7406	2.06161	1.93941	2.7835	2.48285
Rpl35	-1.0781	0.0127165	0.0749988	6.83444	6.38093	6.47201	6.74705	6.70219	6.15197	4.53266	4.73316
Myl6b	-1.11688	0.0127292	0.0750349	2.85523	2.62229	2.59952	2.54289	2.82012	1.8462	0.252367	1.20649
Zfp664	-0.620703	0.0127729	0.0752537	7.24101	7.02865	6.8397	7.03732	6.96462	6.48652	5.94749	6.26701
Mcur1	0.671927	0.012794	0.0753388	5.82619	5.46169	5.414	5.58361	5.88819	6.51708	6.39868	6.15717
Itgb3	-1.10652	0.0128185	0.0754439	2.89602	3.09609	4.19876	3.69803	3.12746	1.39813	2.20033	2.81439
Gfm2	0.567035	0.0128315	0.0754542	3.84765	3.85183	4.73296	4.49929	4.36242	4.33871	5.3757	5.11017
Etv5	0.606982	0.0128335	0.0754542	6.23479	6.10533	5.96585	6.26579	6.6456	6.72228	6.93488	6.69576
Lrfn3	0.720214	0.0128761	0.0756567	3.63515	3.35517	2.78494	3.40174	4.85099	3.9102	3.61891	3.66444
Golm1	-1.23922	0.0128817	0.0756567	5.97879	5.71546	7.59253	6.72284	5.84208	5.3643	4.79612	4.9961
Neurl3	-1.92746	0.0128879	0.0756567	2.18208	2.60705	5.74662	4.3144	2.96485	1.05357	1.87051	1.66045
Btbd3	-0.922797	0.0129204	0.0757551	8.08891	7.45292	7.4212	7.68249	8.00661	7.05641	5.93647	5.95523
Gabra2	-0.664943	0.0129212	0.0757551	6.29704	6.65453	7.0543	6.79631	5.49404	6.59913	6.10588	5.95065
Psg16	1.06977	0.0129335	0.0757551	3.18651	2.24304	2.81933	2.06878	2.93001	3.17553	4.36606	4.03173
Ksr2	-1.49277	0.0129369	0.0757551	6.58595	5.86867	6.09427	6.34379	6.59228	5.50563	3.3549	3.47303
Mvk	0.657217	0.0129425	0.0757551	4.24508	4.77492	3.85364	3.92907	4.75471	5.01761	5.01883	4.64127
Zfr	-0.740847	0.0129447	0.0757551	8.9366	8.52027	8.38294	8.61145	8.47954	8.23864	7.44932	7.31825
Cln3	0.704509	0.0129595	0.0757752	2.72542	3.51066	3.3646	3.04213	3.28742	3.94059	3.9664	4.24653
Pak6	-1.60057	0.0129615	0.0757752	7.05313	6.65175	6.31367	6.4969	7.24179	6.06673	3.37952	3.46448
Trpm3	0.811873	0.0129823	0.0757762	7.09644	6.48254	6.30004	6.38597	7.0039	7.28449	7.74768	7.45677
Gm43481	1.02813	0.0129824	0.0757762	1.71931	2.20306	3.73257	1.98627	2.15509	3.06955	4.19629	4.32423
Neat1	0.988292	0.0129882	0.0757762	5.66144	6.43371	7.64019	6.25408	5.95903	6.82255	8.69689	8.50992
Prnp	0.681559	0.0129883	0.0757762	8.30739	8.31431	7.99117	8.19641	8.59317	9.14329	8.95415	8.84256
Ttc9	-0.92045	0.0129967	0.0757866	4.96862	4.66148	4.39962	4.65873	4.83695	3.87917	2.30686	3.92977
Tmcc2	-0.97038	0.013028	0.0759301	8.88497	8.69191	7.994	8.35413	9.06025	7.89466	6.2914	6.83084
Apc	-0.857075	0.0130429	0.0759777	10.8014	10.2904	10.3433	10.7007	10.3498	10.0574	9.19035	9.10531
Adamts20	1.01387	0.0130527	0.0759792	3.58613	4.2256	3.76821	3.60894	4.42632	4.26859	6.10096	4.47663
Gas7	-0.905237	0.0130565	0.0759792	8.77444	8.77223	8.36341	8.64096	8.88884	7.91489	6.69114	7.45677
Csf3r	-1.57152	0.0130824	0.0760908	4.26078	4.42125	7.18697	5.83019	4.07409	3.97034	3.42754	3.77234
Aph1a	0.586583	0.0130949	0.0761226	4.79074	4.36348	4.38821	4.40717	5.0588	4.99968	4.98178	5.24614
Evc2	0.803027	0.0131126	0.0761226	4.91007	4.56225	3.98062	4.75323	4.86027	5.21383	5.57539	5.75585
Rfx7	0.651959	0.0131177	0.0761226	5.15664	5.50755	5.56349	5.07601	5.30981	5.9743	6.40768	6.20802
Insig1	0.731603	0.0131226	0.0761226	6.87582	7.19777	6.62686	6.36435	7.03804	7.65233	7.70813	7.58907
Vstm2b	-1.08802	0.0131257	0.0761226	3.37147	3.83884	2.99507	3.02845	3.59603	2.44237	0.922637	1.95726
Sidt2	0.614553	0.013135	0.0761226	5.0746	5.78143	5.74662	5.39129	5.54386	6.02835	6.44995	6.42525
Eps8	0.69845	0.0131366	0.0761226	7.08435	6.85247	6.48411	6.91814	7.34293	7.69082	7.72584	7.37413
Chmp5	-0.722276	0.0131414	0.0761226	6.14456	5.97191	6.10127	6.55411	6.05917	5.52581	5.05749	5.24614
St3gal5	-0.829137	0.0131571	0.0761744	5.43447	5.15879	5.76879	5.65656	5.46998	4.56521	4.0909	4.58319
Map6	-0.626277	0.013176	0.0762451	5.96687	5.89087	5.51972	5.99398	5.8768	5.25974	4.60404	5.13194
Fam35a	-0.731734	0.0132065	0.0763829	3.56098	3.48588	3.52946	3.90681	2.78155	3.04179	3.10224	2.64304
Atrnl1	-0.808158	0.0132215	0.0764306	6.63799	5.88929	6.01304	6.54333	6.44272	5.63202	4.82031	4.95089
Gdap1	-0.907408	0.0132413	0.0765061	4.51765	4.09515	4.25637	4.8536	4.4511	3.65016	2.51379	3.48153
H3f3b	-0.684777	0.013257	0.0765579	7.22409	7.5312	8.00197	7.66657	6.82462	6.85979	6.74818	7.24897
Tppp	-0.866913	0.0132753	0.0766036	9.13896	9.61649	8.94693	9.06189	8.73112	7.91058	7.81428	8.83096
Cd33	-1.56871	0.0132929	0.0766036	4.64278	4.69068	6.78963	5.81234	4.7092	3.9995	3.11207	3.72299
Stum	-1.47747	0.0132975	0.0766036	7.77708	7.09978	7.18697	7.39867	7.79781	6.7069	4.37833	4.67873
Cyp2j6	0.98512	0.013298	0.0766036	4.9542	5.17438	4.38247	4.53359	4.83224	5.70019	6.27945	6.14651
Htr7	-1.31638	0.0133006	0.0766036	2.6319	2.56034	1.93224	2.48398	2.91226	1.56344	-0.25334	0.171402
Ctss	-1.4108	0.0133054	0.0766036	7.77844	7.49233	9.66659	8.81313	7.50928	7.08474	6.32559	7.03817
Tmem131	0.566202	0.0133467	0.0768024	5.76418	6.14016	6.42672	6.10077	6.31857	6.58837	6.99055	6.79718
Rpl14	-0.954097	0.0133746	0.0769244	7.13848	6.99319	6.98877	7.4086	7.25593	6.39897	5.41593	5.6617
Nbeal1	0.760353	0.0133966	0.0770116	5.49548	5.62379	5.88698	5.23928	5.33666	6.53586	6.88273	6.49516
Chst15	-1.07943	0.0134559	0.0773134	4.27632	3.73051	4.21822	4.32003	4.2539	3.22574	1.9819	2.7595
Habp4	-1.03577	0.013485	0.0774418	7.48198	6.84681	6.95244	7.50002	7.4195	6.52337	5.16761	5.52853
Chd3os	-1.29809	0.0135087	0.0775109	4.83862	5.0503	5.14245	5.42561	5.05476	4.43255	2.5576	3.25228
Cntnap5a	-1.35116	0.0135107	0.0775109	4.4439	3.30883	3.70524	4.30308	4.54044	2.74744	1.0508	2.02863
Ica1l	-1.43893	0.0135497	0.0776954	4.89506	4.11144	4.13875	4.65873	4.75968	3.84745	1.61805	1.80297
Snx5	-0.758717	0.0136306	0.0780837	7.05538	6.89701	7.62569	7.17328	6.70735	6.62742	6.09478	6.27925
Nrxn1	0.723435	0.0136311	0.0780837	9.39988	9.06509	9.04327	9.22199	9.60205	9.98035	10.1115	9.926
Ptrf	0.701087	0.0136422	0.0781077	3.87851	3.31822	3.24321	3.95822	4.91475	4.35007	3.78785	4.13775
Pes1	-0.589433	0.0136654	0.078201	4.94451	4.89271	4.95799	4.57181	4.31594	4.28052	4.13495	4.2859
C1qb	-1.3656	0.0136736	0.0782033	6.59527	6.35949	8.0284	7.30462	6.38761	5.9465	4.76532	5.58683
Tmem241	0.860878	0.0136796	0.0782033	2.36757	3.43501	2.5796	2.92889	3.91392	3.52542	3.83014	3.49839
Sdad1	0.652819	0.0137085	0.0782978	2.89602	3.76525	3.61024	3.1846	3.65056	4.08358	4.32862	4.00248
Hs6st2	-1.1317	0.0137162	0.0782978	3.31241	2.39273	2.49703	3.32549	2.8943	2.10951	1.13033	0.833984
Pgghg	0.866399	0.0137168	0.0782978	3.06655	3.42635	2.34009	3.0824	3.14276	4.04215	4.05568	4.11607
Cetn3	-0.557454	0.0137322	0.0783468	5.09665	5.03615	5.08708	5.22136	4.35587	4.59894	4.63505	4.62217
Naa20	0.756907	0.0137847	0.0785547	2.83439	2.69616	3.293	2.67166	3.01559	3.48476	3.9772	3.99656
Col9a3	1.05083	0.0137848	0.0785547	4.29931	4.66883	4.42217	4.03547	4.31594	5.10738	5.85395	6.35872
Il17rd	1.19757	0.0137894	0.0785547	3.48279	3.3912	1.86798	2.12127	3.08057	4.41643	4.00911	4.04326
Klhl32	0.705392	0.0138052	0.0785629	3.57361	3.62098	3.25582	3.23311	3.69274	4.3444	4.30739	4.12695
Ncapg2	-0.810626	0.0138065	0.0785629	3.21903	3.96971	2.97995	3.29154	1.99574	2.65885	2.57191	2.99154
Ppp2r2c	-1.35786	0.0138116	0.0785629	9.82653	9.56418	9.38583	9.72061	9.95305	9.00346	6.83011	7.30753
Esrra	0.650288	0.0138377	0.0785941	3.99576	3.77209	3.87832	4.13456	4.55194	4.82341	4.62479	4.37075
[truncated: 9,366 more rows]
